# Supplementary material for: Identifying Pleiotropic SNPs Associated With Femoral Neck and Heel Bone Mineral Density
Source: Front Genet. 2020 Jul 22;11:772. doi: 10.3389/fgene.2020.00772 (PMC7388689; doi:10.3389/fgene.2020.00772)
Supplement: TABLE S1 — eBMD loci identified with cFDR. [file Table_1.XLSX]

## Sheet: Sheet1
Table S1 eBMD loci identified with cFDR
SNP	Chr	Position	Gene	Function	P value FNK-BMD	P value eBMD	cFDR FNK-BMD | eBMD	cFDR eBMD | FNK-BMD
rs6426749	1	22711473	MIR4418(dist=118680),ZBTB40(dist=66871)	intergenic	5.9e-16	4.6e-150	2.655e-14	1.84e-149
rs62259232	3	41112656	ZNF621(dist=531371),CTNNB1(dist=128259)	intergenic	6.71e-14	4.5e-144	1.71105e-12	1.35e-143
rs6772565	3	41157267	ZNF621(dist=575982),CTNNB1(dist=83648)	intergenic	2.88e-12	1.5e-140	5.088e-11	3.5e-140
rs2026749	1	68653489	GNG12-AS1	ncRNA_intronic	5.39e-12	1.1e-72	3.0184e-10	2.2e-72
rs9478217	6	151874122	CCDC170	intronic	1.23e-11	7.0E-328	2.46e-11	0
rs4422806	8	120022768	COLEC10	intronic	1.23e-11	6.5e-11	1.05001e-08	1.08333e-10
rs4424296	8	120013276	COLEC10	intronic	1.64e-11	6.6e-11	1.20212e-08	1.03714e-10
rs1905779	8	120041165	COLEC10	intronic	2.32e-11	6.8e-11	1.49176e-08	1.02e-10
rs7554551	1	68665023	GNG12-AS1	ncRNA_intronic	6e-11	3.8e-40	6.72e-09	8.86667e-40
rs8047501	16	392318	AXIN1	intronic	1.11e-10	2e-37	1.21466e-08	4.85714e-37
rs4403440	8	120031575	COLEC10	intronic	1.33e-10	2.6e-09	8.25084e-08	4.25455e-09
rs1485310	8	120051656	COLEC10	intronic	1.51e-10	5.5e-09	9.16067e-08	8.70833e-09
rs11800051	1	22695412	MIR4418(dist=102619),ZBTB40(dist=82932)	intergenic	2.26e-10	5.1e-125	3.2544e-09	2.04e-124
rs12199746	6	151896523	CCDC170	intronic	3.6e-10	1.2E-340	5.4e-10	0
rs10872673	6	151855593	CCDC170	intronic	4.34e-10	5.6e-295	2.45933e-09	4.48e-294
rs12602890	17	41793265	MEOX1(dist=54003),SOST(dist=37834)	intergenic	1.95e-09	8.9e-102	2.73e-08	2.78125e-101
rs144691710	17	41819562	MEOX1(dist=80300),SOST(dist=11537)	intergenic	2.88e-09	3.4e-113	3.204e-08	1.105e-112
rs6964260	7	96194571	SEM1	intronic	2.9e-09	1.4e-50	1.27073e-07	3.43636e-50
rs66838809	17	41798621	MEOX1(dist=59359),SOST(dist=32478)	intergenic	3.15e-09	2.4e-103	3.885e-08	7.46667e-103
rs2244812	7	120996240	FAM3C	intronic	1.07e-08	1.5E-515	3.56667e-08	0
rs12950756	17	41904372	MPP3	intronic	1.51e-08	3.7e-93	1.61067e-07	9.55833e-93
rs34814687	17	41862277	C17orf105(dist=223)	downstream	1.75e-08	5.2e-97	1.70625e-07	1.38667e-96
rs10464592	7	96230686	SEM1	intronic	2.35e-08	4e-80	3.055e-07	9.71429e-80
rs1785493	11	68208345	LRP5	intronic	4.06e-08	4e-67	6.95275e-07	9.25e-67
rs7807894	7	121028340	FAM3C	intronic	4.15e-08	7.1E-469	1.14125e-07	0
rs72938563	1	68662494	GNG12-AS1	ncRNA_intronic	8.84e-08	1.1e-33	3.79699e-06	2.09524e-33
rs4595506	11	16542089	SOX6(dist=44154),C11orf58(dist=218059)	intergenic	2.08e-07	6.2e-37	7.85448e-06	1.26952e-36
rs1113136	7	38130659	EPDR1(dist=139117),STARD3NL(dist=87149)	intergenic	2.69e-07	2.3e-221	1.16567e-06	1.68667e-220
rs10799749	1	22734591	MIR4418(dist=141798),ZBTB40(dist=43753)	intergenic	3.98e-07	4.4e-109	3.184e-06	1.68667e-108
rs4132568	7	96134981	SEM1	intronic	4.25e-07	3.2e-67	6.06184e-06	7.91579e-67
rs7780230	7	96270586	SEM1	intronic	4.33e-07	1.6e-37	1.43267e-05	3.4087e-37
rs3020333	6	152010254	CCDC170(dist=67926),ESR1(dist=1377)	intergenic	4.9e-07	4.0E-369	6.53333e-07	0
rs12704870	7	96331727	SEM1	intronic	5.45e-07	5.6e-76	5.96632e-06	1.50316e-75
rs12704868	7	96261472	SEM1	intronic	5.68e-07	4.2e-80	5.47074e-06	1.14947e-79
rs2510392	11	68394457	PPP6R3(dist=11656),GAL(dist=57486)	intergenic	7.02e-07	5.3e-64	8.775e-06	1.17042e-63
rs477289	1	172191394	DNM3	intronic	7.78e-07	4.4e-34	2.30807e-05	7.92e-34
rs2156463	11	68386311	PPP6R3(dist=3510),GAL(dist=65632)	intergenic	7.84e-07	8.1e-65	9.53867e-06	1.85625e-64
rs4591859	6	151943639	CCDC170(dist=1311),ESR1(dist=67992)	intergenic	8.09e-07	6.7e-220	2.73038e-06	4.69e-219
rs497847	17	42105739	TMEM101(dist=5220),LSM12(dist=6264)	intergenic	8.61e-07	6.3e-16	6.93865e-05	1.05618e-15
rs7119422	11	68331154	PPP6R3	intronic	9.83e-07	3.6e-66	1.10882e-05	8.352e-66
rs1201557	11	68226294	LRP5(dist=9551),PPP6R3(dist=1892)	intergenic	1.07e-06	1.1e-67	1.22817e-05	2.82174e-67
rs4776341	15	67414911	SMAD3	intronic	1.07e-06	1.3e-42	2.1507e-05	2.6e-42
rs34435227	16	1533220	CLCN7(dist=8135),PTX4(dist=2720)	intergenic	1.09e-06	2.7e-14	9.23345e-05	4.33421e-14
rs2745112	16	1526817	CLCN7(dist=1732),PTX4(dist=9123)	intergenic	1.11e-06	3.8e-11	0.000139661	6.04103e-11
rs12226585	11	68257861	PPP6R3	intronic	1.15e-06	2.4e-66	1.23846e-05	5.90769e-66
rs7816021	8	72377054	EYA1(dist=102587),MSC(dist=376723)	intergenic	1.15e-06	2.5e-06	0.000341675	3.5e-06
rs2566759	1	68631792	GNG12-AS1	ncRNA_intronic	1.24e-06	4.7e-36	2.84511e-05	8.48611e-36
rs1876001	16	49877939	ZNF423	intronic	1.25e-06	3.4e-13	0.000111128	5.47317e-13
rs10280461	7	38149932	EPDR1(dist=158390),STARD3NL(dist=67876)	intergenic	1.28e-06	8.2e-149	5.888e-06	5.494e-148
rs2269908	17	42294198	UBTF	intronic	1.66e-06	8e-21	7.54885e-05	1.36e-20
rs4263799	8	72394991	EYA1(dist=120524),MSC(dist=358786)	intergenic	1.97e-06	5.3e-06	0.000582038	7.17059e-06
rs1381635	4	88587359	DMP1(dist=1847),IBSP(dist=133343)	intergenic	2.15e-06	3.9e-07	0.000472785	5.538e-07
rs4712613	6	21378155	CDKAL1(dist=145521),LINC00581(dist=108137)	intergenic	2.25e-06	5.7e-12	0.000222034	9.32727e-12
rs6561055	13	43062379	LINC02341(dist=2287),TNFSF11(dist=74493)	intergenic	2.34e-06	2.9e-40	4.73673e-05	6.41515e-40
rs8001611	13	42965694	AKAP11(dist=68291),LINC02341(dist=33334)	intergenic	3.3e-06	4.4e-152	1.61333e-05	3.71556e-151
rs7317323	13	42957489	AKAP11(dist=60086),LINC02341(dist=41539)	intergenic	3.41e-06	6e-31	8.32202e-05	1.1e-30
rs17834325	17	2037839	SMG6	intronic	3.43e-06	4.1e-28	9.38863e-05	7.43721e-28
rs79676715	4	88860123	MEPE(dist=92155),SPP1(dist=36679)	intergenic	3.54e-06	9.2e-08	0.000610618	1.33818e-07
rs77718124	16	51028009	LINC02168(dist=186469),LINC02127(dist=23660)	intergenic	4.51e-06	4.7e-34	9.812e-05	9.51463e-34
rs2118610	15	67428334	SMAD3	intronic	4.59e-06	4.3e-43	8.22027e-05	1.09455e-42
rs112538532	13	42999170	LINC02341	ncRNA_intronic	4.86e-06	9.2e-40	9.02384e-05	2.11351e-39
rs2116047	1	68661751	GNG12-AS1	ncRNA_intronic	5.47e-06	5.1e-23	0.000181907	9.33191e-23
rs508742	1	172175115	DNM3	intronic	6.05e-06	6.7e-37	0.000117163	1.47073e-36
rs6557156	6	151912703	CCDC170	intronic	6.11e-06	4.4e-300	1.42567e-05	6.67333e-299
rs9533090	13	42951449	AKAP11(dist=54046),LINC02341(dist=47579)	intergenic	6.19e-06	3.9e-147	2.28554e-05	2.76e-146
rs9648061	7	38154542	EPDR1(dist=163000),STARD3NL(dist=63266)	intergenic	6.41e-06	4.5e-166	2.564e-05	4.185e-165
rs114788676	4	88557358	DSPP(dist=19333),DMP1(dist=14096)	intergenic	7.2e-06	3.7e-07	0.00123064	5.49219e-07
rs1367868	9	133471587	FUBP3	intronic	7.38e-06	2.9e-28	0.000172544	5.568e-28
rs11209223	1	68601148	GNG12-AS1	ncRNA_intronic	7.43e-06	2.1e-35	0.00013794	4.42826e-35
rs4394609	1	22732518	MIR4418(dist=139725),ZBTB40(dist=45826)	intergenic	7.51e-06	2.8e-72	6.08846e-05	9.8e-72
rs408277	3	41100200	ZNF621(dist=518915),CTNNB1(dist=140715)	intergenic	8.13e-06	3.4e-75	6.41367e-05	1.24667e-74
rs1949481	11	16259405	SOX6	intronic	8.92e-06	5.5e-14	0.000502544	9.60169e-14
rs34264442	13	43043307	LINC02341	ncRNA_intronic	8.99e-06	1.1e-39	0.000144467	2.66047e-39
rs17130557	1	68654069	GNG12-AS1	ncRNA_intronic	1.11e-05	1.2e-38	0.000182141	3.02727e-38
rs78590462	4	1015204	FGFRL1	intronic	1.28e-05	6.9e-88	7.73333e-05	3.36375e-87
rs10736312	10	124088367	BTBD16	intronic	1.29e-05	4.9e-15	0.00063358	9.55902e-15
rs114158263	4	88621279	DMP1(dist=35767),IBSP(dist=99423)	intergenic	1.41e-05	4.3e-07	0.00208699	6.93733e-07
rs6682619	1	22690923	MIR4418(dist=98130),ZBTB40(dist=87421)	intergenic	1.43e-05	4.5e-19	0.000493827	9.225e-19
rs2952565	7	121017812	FAM3C	intronic	1.49e-05	3.8e-254	3.53875e-05	6.0325e-253
rs2724058	7	96094480	SLC25A13(dist=143021),SEM1(dist=16458)	intergenic	1.61e-05	4.8e-22	0.000446238	1.048e-21
rs188239285	4	863579	GAK	intronic	1.76e-05	4.4e-24	0.000437912	1.00678e-23
rs7936582	11	68292930	PPP6R3	intronic	1.82e-05	4.3e-58	0.000174533	1.52154e-57
rs2235811	20	10644158	JAG1	intronic	1.83e-05	2.1e-68	0.000148116	9.1875e-68
rs11023894	11	16284616	SOX6	intronic	1.88e-05	5.3e-08	0.00216296	9.58077e-08
rs10106925	8	119980332	COLEC10	intronic	1.94e-05	4.9e-06	0.00344211	8.28333e-06
rs74837442	12	28644134	CCDC91	intronic	2e-05	6.8e-07	0.00282506	1.19614e-06
rs35582899	17	69936896	CASC17(dist=738576),LINC02095(dist=81096)	intergenic	2.07e-05	2.5e-22	0.000533929	5.83333e-22
rs1449592	7	96410250	SEM1(dist=71047),DLX6-AS1(dist=187577)	intergenic	2.15e-05	5.2e-36	0.000330861	1.43481e-35
rs6905582	6	152000454	CCDC170(dist=58126),ESR1(dist=11177)	intergenic	2.16e-05	1.6e-123	8.52632e-05	1.26316e-122
rs10211539	2	69019549	ARHGAP25	intronic	2.51e-05	4.5e-07	0.00326096	8.31977e-07
rs2931277	17	42172096	HDAC5	intronic	2.83e-05	4.6e-44	0.000379088	1.77581e-43
rs17497309	7	96349297	SEM1(dist=10094),DLX6-AS1(dist=248530)	intergenic	2.91e-05	1.2e-29	0.000515352	3.23226e-29
rs3136512	11	46760120	F2	intronic	3e-05	7.2e-35	0.000446897	2.09793e-34
rs9891640	17	69915353	CASC17(dist=717033),LINC02095(dist=102639)	intergenic	3.06e-05	9.4e-25	0.000652336	2.46394e-24
rs3759579	14	103851272	MARK3(dist=429)	upstream	3.31e-05	1.6e-84	0.0001986	1.05481e-83
rs7326472	13	42979951	AKAP11(dist=82548),LINC02341(dist=19077)	intergenic	3.35e-05	1.7e-25	0.0006795	4.59254e-25
rs10741696	11	16319922	SOX6	intronic	3.67e-05	1.4e-11	0.00207876	3.21481e-11
rs59422211	1	22669653	MIR4418(dist=76860),ZBTB40(dist=108691)	intergenic	3.87e-05	1.6e-27	0.000701221	4.48955e-27
rs724404	16	50958125	LINC02168(dist=116585),LINC02127(dist=93544)	intergenic	3.89e-05	1e-08	0.00337031	2.1236e-08
rs10793951	9	133496529	FUBP3	intronic	3.9e-05	4.9e-41	0.000538532	1.99128e-40
rs1415193	6	152092638	ESR1	intronic	3.99e-05	9.7e-209	0.000105191	1.70191e-207
rs4654785	1	22491843	WNT4(dist=22324),MIR4418(dist=100889)	intergenic	4.06e-05	3.2e-76	0.000268484	2.00258e-75
rs7937101	11	47226488	PACSIN3(dist=18478),DDB2(dist=10005)	intergenic	4.06e-05	1.7e-71	0.0002639	9.20833e-71
rs72861246	11	16644500	SOX6(dist=146565),C11orf58(dist=115648)	intergenic	4.09e-05	4e-13	0.00176977	9.22353e-13
rs1155685	11	16315249	SOX6	intronic	4.38e-05	3.7e-19	0.00114268	9.55443e-19
rs7560799	2	42305523	PKDCC(dist=19855),LOC102723824(dist=64052)	intergenic	4.41e-05	1.1e-89	0.000227033	8.35185e-89
rs13247600	7	120950910	CPED1(dist=13412),WNT16(dist=14511)	intergenic	4.47e-05	1.1e-47	0.0004917	4.76667e-47
rs2586404	1	172263074	DNM3	intronic	4.5e-05	3.5e-28	0.0007325	1.02569e-27
rs2504069	6	152085517	ESR1	intronic	4.54e-05	1.3e-101	0.000205208	1.1076e-100
rs3760229	17	2206114	SMG6	intronic	4.63e-05	2.9e-50	0.000463945	1.27245e-49
rs297359	11	16343786	SOX6	intronic	4.72e-05	1.5e-11	0.0023138	3.47872e-11
rs588470	11	16380754	SOX6	intronic	4.78e-05	2.8e-11	0.00241113	6.48421e-11
rs13026066	2	202811972	CDK15(dist=51699),FZD7(dist=87338)	intergenic	4.9e-05	3.7e-31	0.000700493	1.17254e-30
rs10769239	11	47130540	C11orf49	intronic	5.05e-05	1.1e-74	0.000304403	6.99722e-74
rs4775932	15	51498539	MIR4713HG	ncRNA_intronic	5.08e-05	9.7e-40	0.00059238	3.7978e-39
rs34136735	13	43087742	LINC02341(dist=27650),TNFSF11(dist=49130)	intergenic	5.3e-05	5.9e-39	0.000618623	2.32131e-38
rs805431	2	54075497	GPR75-ASB3	intronic	5.47e-05	4.3e-07	0.00547	9.32946e-07
rs805442	2	54173533	PSME4	intronic	5.81e-05	2.4e-07	0.00555468	5.57064e-07
rs1893495	18	13759428	RNMT	intronic	5.88e-05	1.6e-93	0.0002744	1.51704e-92
rs1872678	16	50993764	LINC02168(dist=152224),LINC02127(dist=57905)	intergenic	5.94e-05	3.1e-20	0.0012741	8.95169e-20
rs73388964	7	96096129	SLC25A13(dist=144670),SEM1(dist=14809)	intergenic	6.09e-05	1.2e-18	0.00141923	3.40435e-18
rs11653927	17	2012094	SMG6	intronic	6.27e-05	1.1e-34	0.000757625	4.10972e-34
rs588298	11	65253574	NEAT1(dist=40565),MALAT1(dist=11635)	intergenic	6.27e-05	1.5e-08	0.00449406	3.65455e-08
rs8098141	18	13739861	RNMT	intronic	6.56e-05	2.6e-49	0.000637077	1.37e-48
rs72870421	1	22652911	MIR4418(dist=60118),ZBTB40(dist=125433)	intergenic	6.6e-05	8e-25	0.00108939	2.58824e-24
rs4596197	4	143932083	INPP4B(dist=164395),LOC105377623(dist=166730)	intergenic	6.91e-05	1.8e-07	0.00602957	4.34483e-07
rs11601767	11	65316382	LTBP3	intronic	6.96e-05	6.9e-18	0.00166387	2.03406e-17
rs75705056	4	144140408	USP38	intronic	7.22e-05	2.8e-08	0.00526683	7.03652e-08
rs484686	1	172152202	DNM3	intronic	7.46e-05	5.5e-37	0.000880725	2.38881e-36
rs6537143	4	143945279	INPP4B(dist=177591),LOC105377623(dist=153534)	intergenic	7.7e-05	1.7e-07	0.00651071	4.25714e-07
rs948726	18	13714984	FAM210A	intronic	7.72e-05	5.6e-49	0.000739955	3.18038e-48
rs6853356	4	144061829	INPP4B(dist=294141),LOC105377623(dist=36984)	intergenic	7.75e-05	4.4e-08	0.00577441	1.1261e-07
rs34391086	11	16592829	SOX6(dist=94894),C11orf58(dist=167319)	intergenic	7.8e-05	1.4e-23	0.00130693	4.71333e-23
rs13212201	6	127377816	MIR588(dist=571957),RSPO3(dist=62232)	intergenic	8.09e-05	5.4e-12	0.0033024	1.56396e-11
rs10001212	4	143971806	INPP4B(dist=204118),LOC105377623(dist=127007)	intergenic	8.1e-05	2.7e-07	0.006786	6.6e-07
rs12626330	21	37835982	CLDN14	intronic	8.24e-05	4.4e-08	0.00599068	1.13455e-07
rs6469890	8	121026021	DEPTOR	intronic	8.34e-05	3e-06	0.00864889	6.97778e-06
rs55748710	17	69900458	CASC17(dist=702138),LINC02095(dist=117534)	intergenic	8.46e-05	1.4e-23	0.00140287	4.84615e-23
rs10008869	4	88863231	MEPE(dist=95263),SPP1(dist=33571)	intergenic	8.56e-05	4.8e-45	0.000874676	2.77527e-44
rs7672749	4	88798284	MEPE(dist=30316),SPP1(dist=98518)	intergenic	8.61e-05	1.4e-29	0.00114108	5.38072e-29
rs11972319	7	38034393	EPDR1(dist=42851),STARD3NL(dist=183415)	intergenic	8.62e-05	7.3e-168	0.00028015	1.94667e-166
rs398638	3	41075115	ZNF621(dist=493830),CTNNB1(dist=165800)	intergenic	8.72e-05	1.4e-65	0.000519567	9.39167e-65
rs12911554	15	51542757	MIR4713HG	ncRNA_intronic	8.89e-05	3.5e-55	0.000702652	2.18077e-54
rs6693965	1	10378416	KIF1B	intronic	8.93e-05	1e-07	0.00656286	2.5e-07
rs114968182	1	10462092	PGD	intronic	8.96e-05	1.1e-07	0.00656816	2.7458e-07
rs7349925	6	151922064	CCDC170	intronic	9.42e-05	2.8e-124	0.000327457	4.48e-123
rs7926413	11	68409890	PPP6R3(dist=27089),GAL(dist=42053)	intergenic	9.45e-05	2e-66	0.000558957	1.43404e-65
rs6834491	4	144085094	INPP4B(dist=317406),LOC105377623(dist=13719)	intergenic	9.47e-05	4.8e-08	0.00646874	1.248e-07
rs35095943	4	144113612	USP38	intronic	9.67e-05	3.2e-08	0.00642677	8.65e-08
rs6539288	12	107297862	RIC8B(dist=14767),TMEM263(dist=51638)	intergenic	9.84e-05	3.7e-11	0.00404928	1.09756e-10
rs66735573	4	88804898	MEPE(dist=36930),SPP1(dist=91904)	intergenic	9.88e-05	2.6e-29	0.00123222	1.04e-28
rs805403	2	54116463	PSME4	intronic	9.96e-05	3.6e-07	0.00764605	9.0507e-07
rs55959044	6	151895020	CCDC170	intronic	0.000102	3.8e-109	0.0003995	5.795e-108
rs4790874	17	1995177	SMG6	intronic	0.000103	7e-51	0.0008755	4.6125e-50
rs13141417	4	144020943	INPP4B(dist=253255),LOC105377623(dist=77870)	intergenic	0.000105	4.4e-07	0.00784822	1.09852e-06
rs6715538	2	54847934	SPTBN1	intronic	0.000106	9.6e-90	0.000453813	1.119e-88
rs12900487	15	51523159	MIR4713HG	ncRNA_intronic	0.000109	4.5e-37	0.00110982	2.20909e-36
rs75067782	6	151900930	CCDC170	intronic	0.000114	2.7e-48	0.000956129	1.68532e-47
rs7218910	17	69953122	CASC17(dist=754802),LINC02095(dist=64870)	intergenic	0.000118	2.9e-22	0.00180308	1.06514e-21
rs4752926	11	46692870	ATG13	intronic	0.000119	1.8e-13	0.003533	5.97479e-13
rs11935914	4	143992519	INPP4B(dist=224831),LOC105377623(dist=106294)	intergenic	0.000128	2.5e-07	0.00905773	6.90878e-07
rs1625743	3	41204974	ZNF621(dist=623689),CTNNB1(dist=35941)	intergenic	0.00013	4.5e-21	0.00211817	1.72569e-20
rs4846214	1	10400718	KIF1B	intronic	0.000134	2e-08	0.00795784	6.21898e-08
rs9287237	1	240597214	FMN2	intronic	0.000147	1.3e-247	0.000326667	6.42778e-246
rs12034440	1	172293142	DNM3	intronic	0.000148	3.7e-25	0.00201632	1.64119e-24
rs10005067	4	88852643	MEPE(dist=84675),SPP1(dist=44159)	intergenic	0.000156	1.1e-48	0.00127276	8.17143e-48
rs852002	6	151963232	CCDC170(dist=20904),ESR1(dist=48399)	intergenic	0.000157	4.4e-105	0.000628	7.69185e-104
rs62028308	16	50988755	LINC02168(dist=147215),LINC02127(dist=62914)	intergenic	0.00016	8.8e-21	0.00254191	3.66539e-20
rs759603	12	107307391	RIC8B(dist=24296),TMEM263(dist=42109)	intergenic	0.00016	3.4e-11	0.00585624	1.22864e-10
rs180992511	1	68644318	GNG12-AS1	ncRNA_intronic	0.000166	4.7e-08	0.00992074	1.57196e-07
rs12104083	18	13739269	RNMT	intronic	0.000167	1.3e-94	0.000631469	2.02719e-93
rs4673218	2	202803860	CDK15(dist=43587),FZD7(dist=95450)	intergenic	0.000175	1.4e-14	0.00442157	5.8371e-14
rs57828851	17	7732351	DNAH2	intronic	0.000186	1.1e-12	0.00558572	4.56923e-12
rs139924682	1	22726777	MIR4418(dist=133984),ZBTB40(dist=51567)	intergenic	0.000188	7.5e-18	0.00354734	3.33811e-17
rs1998343	10	124030220	BTBD16(dist=591)	upstream	0.000189	1.5e-16	0.00394134	6.64634e-16
rs142058137	11	15672048	LOC102724957	intronic	0.00019	2e-09	0.00880729	7.61111e-09
rs62078931	17	42198059	HDAC5	intronic	0.000192	1.5e-19	0.00326888	7.05508e-19
rs1324003	13	42976126	AKAP11(dist=78723),LINC02341(dist=22902)	intergenic	0.000193	5.9e-29	0.00220098	3.31949e-28
rs6694081	1	10443560	KIF1B(dist=1899),PGD(dist=15489)	intergenic	0.000194	1.6e-08	0.0102345	5.92318e-08
rs12146812	12	28261546	PTHLH(dist=136630),CCDC91(dist=81814)	intergenic	0.000196	5.7e-09	0.00961189	2.18054e-08
rs3133583	8	119830914	SAMD12-AS1(dist=92608),TNFRSF11B(dist=104882)	intergenic	0.000202	2.8e-13	0.00551215	1.23667e-12
rs118039047	11	68537578	CPT1A	intronic	0.000203	1.3e-27	0.00237293	7.4466e-27
rs716203	4	88836036	MEPE(dist=68068),SPP1(dist=60766)	intergenic	0.000213	8.9e-50	0.00167357	8.57508e-49
rs9478224	6	151909178	CCDC170	intronic	0.000214	3.2e-114	0.00077575	8.12e-113
rs10766303	11	16239376	SOX6	intronic	0.000215	3e-09	0.0097726	1.20987e-08
rs7113955	11	16373664	SOX6	intronic	0.000218	7.6e-19	0.00367984	3.78176e-18
rs143117494	12	57222584	HSD17B6(dist=41010),SDR9C7(dist=94354)	intergenic	0.000232	1.8e-07	0.013692	6.75e-07
rs7294671	12	90344695	LINC02399(dist=1192),LINC02392(dist=342400)	intergenic	0.000235	6.4e-120	0.000783333	1.73333e-118
rs11049337	12	28246901	PTHLH(dist=121985),CCDC91(dist=96459)	intergenic	0.000241	8.2e-09	0.011611	3.44713e-08
rs12137527	1	10315297	KIF1B	intronic	0.000242	6.3e-09	0.0113632	2.65643e-08
rs9860613	3	41689043	ULK4	intronic	0.000252	1.7e-09	0.0108973	7.61645e-09
rs77777719	7	96117443	SEM1	intronic	0.000253	7.1e-14	0.00624501	3.57088e-13
rs17397129	1	10345462	KIF1B	intronic	0.000254	6.6e-09	0.0117459	2.82975e-08
rs2982561	6	152052652	ESR1	intronic	0.000258	3.3e-238	0.0005418	2.2704e-236
rs2724032	7	96068060	SLC25A13(dist=116601),SEM1(dist=42878)	intergenic	0.00026	3.1e-23	0.00344276	1.85198e-22
rs6679085	1	22358832	LINC00339(dist=1115),CDC42(dist=20288)	intergenic	0.00027	3.7e-26	0.00323752	2.39312e-25
rs1946990	22	38912771	DDX17(dist=10426),DMC1(dist=2183)	intergenic	0.000272	6.8e-30	0.00293488	4.8348e-29
rs6505835	18	13691343	FAM210A	intronic	0.000275	9.9e-55	0.0018377	1.11886e-53
rs2737234	8	116651779	TRPS1	intronic	0.000292	5.5e-38	0.00252151	4.80118e-37
rs62471370	7	96156542	SEM1	intronic	0.000295	2.2e-29	0.00310733	1.56933e-28
rs9378164	6	31643522	LY6G5C(dist=939)	downstream	0.000296	5.5e-09	0.0131341	2.50667e-08
rs142575143	18	60016436	TNFRSF11A	intronic	0.000305	1.1e-06	0.0191873	4.27222e-06
rs71569059	7	120871644	CPED1	intronic	0.000309	7e-57	0.00199355	8.73871e-56
rs11048465	12	26475469	SSPN(dist=87761),ITPR2(dist=12801)	intergenic	0.000327	3.2e-13	0.00807935	1.74803e-12
rs72862562	11	16771525	C11orf58	intronic	0.000329	9.5e-22	0.00438321	6.07402e-21
rs7145113	14	103945414	MARK3	intronic	0.000333	1.4e-106	0.0011544	3.83133e-105
rs12630917	3	49990559	RBM6	intronic	0.000333	3.4e-37	0.0028749	3.12494e-36
rs76896727	7	96176457	SEM1	intronic	0.000333	1.3e-20	0.00464447	8.07576e-20
rs228785	17	42097956	TMEM101	intronic	0.000339	2.5e-33	0.00303783	2.02913e-32
rs4784327	16	51545778	SALL1(dist=360595),LINC01571(dist=250652)	intergenic	0.000339	4.9e-07	0.0187746	2.01552e-06
rs73228324	7	96260188	SEM1	intronic	0.000345	1.4e-32	0.00315808	1.1375e-31
rs34293239	1	68645003	GNG12-AS1	ncRNA_intronic	0.000347	1.3e-07	0.0176916	5.75521e-07
rs7696460	4	88776936	MEPE(dist=8968),SPP1(dist=119866)	intergenic	0.000357	1.3e-18	0.00540277	7.91901e-18
rs7651042	3	56136175	ERC2	intronic	0.000364	1.7e-35	0.0031972	1.53876e-34
rs28478136	3	49905750	CAMKV	intronic	0.000377	1.2e-36	0.00318267	1.14316e-35
rs4084233	18	42298294	SETBP1	intronic	0.000377	3.7e-07	0.0202508	1.64505e-06
rs12092419	1	68590604	GNG12-AS1	ncRNA_intronic	0.00038	3.9e-32	0.00345551	3.32411e-31
rs112827798	3	50019897	RBM6	intronic	0.000382	8.8e-38	0.00323832	9.16e-37
rs740753	17	59496927	C17orf82(dist=6286),TBX4(dist=32852)	intergenic	0.000386	1.3e-09	0.0144203	6.92081e-09
rs72794946	5	135454417	VTRNA2-1(dist=38130),SMAD5-AS1(dist=10786)	intergenic	0.000394	1.1e-07	0.0191687	5.16667e-07
rs58766761	3	49951725	MON1A	intronic	0.000399	3.3e-37	0.00340246	3.40879e-36
rs116893412	6	151942627	CCDC170(dist=299)	downstream	0.0004	3.1e-12	0.010184	1.78963e-11
rs111632154	4	1012300	FGFRL1	intronic	0.000405	6.3e-93	0.00133962	1.53623e-91
rs11088458	21	40350120	LINC01700(dist=420)	upstream	0.000412	2.8e-105	0.00142206	8.74323e-104
rs76444973	4	816756	CPLX1	intronic	0.000415	9.4e-30	0.00392626	7.95322e-29
rs1524594	7	42614219	GLI3(dist=337601),LINC01448(dist=87107)	intergenic	0.000415	1.5e-09	0.0150953	8.16201e-09
rs7779963	7	95902397	SLC25A13	intronic	0.000421	1.3e-18	0.00599995	8.51457e-18
rs9521512	13	110441598	IRS2(dist=2684),LINC00396(dist=264034)	intergenic	0.000426	6.5e-23	0.00492719	4.76985e-22
rs629012	11	68160504	LRP5	intronic	0.00043	5.6e-44	0.00314063	7.11696e-43
rs79364962	1	22531542	WNT4(dist=62023),MIR4418(dist=61190)	intergenic	0.000431	4.7e-85	0.00156727	1.07459e-83
rs2040810	17	42243771	C17orf53(dist=3927),ASB16(dist=4303)	intergenic	0.00044	6.9e-19	0.00613086	4.67464e-18
rs1293940	6	151999091	CCDC170(dist=56763),ESR1(dist=12540)	intergenic	0.000445	7.8e-128	0.00139568	3.66245e-126
rs12704882	7	96429251	SEM1(dist=90048),DLX6-AS1(dist=168576)	intergenic	0.000455	2.8e-31	0.004004	2.58087e-30
rs10499928	7	96384778	SEM1(dist=45575),DLX6-AS1(dist=213049)	intergenic	0.000455	1.9e-30	0.00407958	1.71974e-29
rs116888620	11	86889920	TMEM135	intronic	0.000456	4.9e-17	0.00699861	3.23522e-16
rs4506602	11	46815633	CKAP5	intronic	0.000458	1.8e-33	0.00375805	1.71321e-32
rs38509	7	28023364	JAZF1	intronic	0.000461	4.9e-14	0.00907457	3.12375e-13
rs58153428	7	95932259	SLC25A13	intronic	0.000463	3e-20	0.00584729	2.14172e-19
rs73987462	17	48313862	LINC01969(dist=21081),TMEM92(dist=34905)	intergenic	0.000467	5.4e-16	0.00771258	3.55745e-15
rs62260817	3	50485986	CACNA2D2	intronic	0.000477	1e-29	0.00426563	9.09016e-29
rs17013280	4	88762296	MEPE	intronic	0.000478	2.7e-19	0.00628493	1.94226e-18
rs12631248	3	50080174	RBM6	intronic	0.00048	9.9e-38	0.00382979	1.17747e-36
rs183274585	17	42106281	TMEM101(dist=5762),LSM12(dist=5722)	intergenic	0.000487	2.4e-09	0.0167056	1.37091e-08
rs34107783	7	96392590	SEM1(dist=53387),DLX6-AS1(dist=205237)	intergenic	0.000493	2.1e-30	0.00431884	1.98198e-29
rs7667813	4	88783177	MEPE(dist=15209),SPP1(dist=113625)	intergenic	0.000493	5.7e-19	0.00643057	4.07962e-18
rs2215801	2	72323034	DYSF(dist=409141),CYP26B1(dist=33333)	intergenic	0.000501	4.8e-15	0.00871216	3.24e-14
rs6702280	1	10280774	KIF1B	intronic	0.000503	7.2e-09	0.0179492	4.0134e-08
rs3787023	19	18498246	GDF15	intronic	0.000506	9.1e-07	0.0252417	4.39272e-06
rs3808462	8	116606177	TRPS1	intronic	0.000514	2.1e-23	0.00547787	1.74168e-22
rs10116740	9	133446357	ASS1(dist=69696),LOC100272217(dist=6380)	intergenic	0.000522	2.5e-27	0.004756	2.23519e-26
rs12941874	17	69886304	CASC17(dist=687984),LINC02095(dist=131688)	intergenic	0.000534	2.1e-27	0.00482973	1.92111e-26
rs12494172	3	50113346	RBM6	intronic	0.000539	1e-37	0.00427228	1.30526e-36
rs11003040	10	54433608	LINC01468(dist=203315),MBL2(dist=91532)	intergenic	0.000546	5.1E-434	0.001183	0
rs330088	8	9149746	LOC101929128(dist=89380),LOC157273(dist=32815)	intergenic	0.000547	2.6e-93	0.00169437	7.93951e-92
rs4757426	11	16723459	SOX6(dist=225524),C11orf58(dist=36689)	intergenic	0.000555	7.6e-22	0.00602623	6.24181e-21
rs1355473	12	28616565	CCDC91	intronic	0.000568	1.4e-10	0.0152274	8.96275e-10
rs61887821	11	68099622	LRP5	intronic	0.000572	1.1e-72	0.00229821	2.57714e-71
rs11125534	2	54620866	C2orf73(dist=32152),SPTBN1(dist=62588)	intergenic	0.000575	1.1e-206	0.00115	9.658e-205
rs2245541	17	42127570	LSM12	intronic	0.000588	3.9e-33	0.0045521	4.37775e-32
rs11592751	10	112227473	SMNDC1(dist=162766),DUSP5(dist=30152)	intergenic	0.000588	2.7e-09	0.0188105	1.7062e-08
rs4682139	3	113331859	SIDT1	intronic	0.000588	1.5e-08	0.0208346	9.04036e-08
rs706606	13	50833707	DLEU1	ncRNA_intronic	0.000602	3.2e-12	0.0127956	2.23184e-11
rs73212812	8	22532279	BIN3(dist=5618),EGR3(dist=12895)	intergenic	0.000611	4.1e-20	0.00710011	3.41831e-19
rs34444205	15	51505979	MIR4713HG	ncRNA_intronic	0.000616	1.7e-17	0.00823513	1.32486e-16
rs149187988	1	113064529	WNT2B(dist=619)	downstream	0.000623	1.4e-09	0.0190015	9.28491e-09
rs9642847	8	121009340	DEPTOR	intronic	0.000645	5.2e-10	0.0183015	3.56114e-09
rs74934591	20	7075378	BMP2(dist=314453),LINC01428(dist=51736)	intergenic	0.000655	3.2e-07	0.0281441	1.869e-06
rs57078550	3	48830593	PRKAR2A	intronic	0.000659	7.6e-21	0.00742501	6.92969e-20
rs4756856	11	16641718	SOX6(dist=143783),C11orf58(dist=118430)	intergenic	0.000663	5e-22	0.00698668	4.67722e-21
rs80351178	11	27284953	BBOX1-AS1(dist=43293),CCDC34(dist=75108)	intergenic	0.00068	6.1e-58	0.0036107	1.29303e-56
rs56389427	16	391479	AXIN1	intronic	0.00068	1.1e-12	0.0133335	8.283e-12
rs4855881	3	49715446	APEH	intronic	0.00069	4.1e-16	0.0100665	3.36422e-15
rs7094406	10	101815573	CPN1	intronic	0.000691	5.5e-07	0.0297104	3.14699e-06
rs62260813	3	50448666	CACNA2D2	intronic	0.000699	5.3e-28	0.00590156	5.81486e-27
rs72632952	11	8917976	ST5	intronic	0.0007	7.5e-31	0.00570472	9.08268e-30
rs6538214	12	90389297	LINC02399(dist=45794),LINC02392(dist=297798)	intergenic	0.000701	4.1e-109	0.00208109	1.97312e-107
rs10832519	11	15811930	LOC102724957(dist=85016),SOX6(dist=176065)	intergenic	0.000709	2.7e-22	0.00722294	2.61562e-21
rs75729494	3	50056478	RBM6	intronic	0.00072	8.3e-38	0.00541091	1.31794e-36
rs79962271	1	22608535	MIR4418(dist=15742),ZBTB40(dist=169809)	intergenic	0.000737	3e-25	0.00674109	3.198e-24
rs11024008	11	16667834	SOX6(dist=169899),C11orf58(dist=92314)	intergenic	0.000747	4.1e-22	0.0075201	4.04e-21
rs1485681	3	56140654	ERC2	intronic	0.000756	2.3e-36	0.00547425	3.34321e-35
rs12694	12	92539590	BTG1(NM_001731:c.-279A>G)	UTR5	0.000761	1.8e-09	0.0219859	1.28515e-08
rs117625940	6	151697024	ZBTB2	intronic	0.000772	3.8e-25	0.00695809	4.10797e-24
rs13278953	8	10580154	C8orf74(dist=22051),SOX7(dist=1124)	intergenic	0.0008	3.1e-23	0.00763727	3.27907e-22
rs2105282	10	31049601	LOC105376480(dist=36932),ZNF438(dist=83964)	intergenic	0.000801	2.1e-105	0.00242589	1.023e-103
rs7311631	12	90429028	LINC02399(dist=85525),LINC02392(dist=258067)	intergenic	0.000804	2.5e-117	0.0023011	1.475e-115
rs79138401	11	27270278	BBOX1-AS1(dist=28618),CCDC34(dist=89783)	intergenic	0.000813	9.7e-58	0.00410836	2.22712e-56
rs4790309	17	1966889	SMG6	intronic	0.000825	4.9e-52	0.00475158	1.0873e-50
rs531106	11	128670308	FLI1	intronic	0.000859	3.7e-11	0.0187715	2.97809e-10
rs79785468	8	10145190	MSRA	intronic	0.000862	1.3e-15	0.0121064	1.16936e-14
rs36075041	15	51532060	MIR4713HG	ncRNA_intronic	0.000863	8.1e-18	0.0101799	7.52143e-17
rs4388847	11	15548291	INSC(dist=279535),LOC102724957(dist=117140)	intergenic	0.000865	7.3e-11	0.0192798	5.74246e-10
rs1404510	7	96375219	SEM1(dist=36016),DLX6-AS1(dist=222608)	intergenic	0.000866	1.6e-25	0.00761968	1.89818e-24
rs11914934	3	50836602	DOCK3	intronic	0.000869	8.2e-23	0.00815009	8.88414e-22
rs116872185	17	59108885	BCAS3	intronic	0.000872	3.7e-59	0.00430027	9.31082e-58
rs143447993	7	120921575	CPED1	intronic	0.000872	1.8e-08	0.0271869	1.27953e-07
rs118168183	7	99291144	CYP3A7-CYP3A51P	intronic	0.000882	4.7e-13	0.0149255	3.97461e-12
rs17290638	5	36647574	SLC1A3	intronic	0.000884	1.6e-18	0.0097599	1.50822e-17
rs62259531	3	48901370	SLC25A20	intronic	0.00089	5.2e-37	0.00621425	8.5915e-36
rs6920486	6	31574046	NCR3(dist=13284),AIF1(dist=8940)	intergenic	0.000893	5.3e-11	0.0191216	4.22421e-10
rs4671960	2	54798541	SPTBN1	intronic	0.000932	6.4e-139	0.00217467	5.17867e-137
rs1463092	4	88791618	MEPE(dist=23650),SPP1(dist=105184)	intergenic	0.000942	7.5e-55	0.00491018	1.84031e-53
rs11778934	8	116551405	TRPS1	intronic	0.000946	4e-12	0.0175964	3.45789e-11
rs7565618	2	12640347	MIR3681HG	ncRNA_intronic	0.000946	3.5e-07	0.0357964	2.40962e-06
rs62260792	3	50248427	SLC38A3	intronic	0.000952	7.2e-37	0.00636	1.20101e-35
rs11529134	11	16523968	SOX6(dist=26033),C11orf58(dist=236180)	intergenic	0.000953	8.5e-17	0.0116156	8.15507e-16
rs583201	9	110896334	KLF4(dist=644333),ACTL7B(dist=720535)	intergenic	0.000958	1.1e-10	0.020947	8.94816e-10
rs1859829	17	69836587	CASC17(dist=638267),LINC02095(dist=181405)	intergenic	0.000972	1.1e-18	0.0105153	1.12278e-17
rs116272755	4	901804	GAK	intronic	0.000975	1.7e-20	0.00969295	1.83473e-19
rs147372226	2	119551585	LOC101927709(dist=191043),EN1(dist=48162)	intergenic	0.000986	7.3e-222	0.00205417	1.24769e-219
rs11767681	7	96121981	SEM1	intronic	0.000996	4.9e-19	0.0104959	5.13878e-18
rs2862928	10	101798346	DNMBP(dist=28636),CPN1(dist=3719)	intergenic	0.001023	1.1e-06	0.0414132	7.58214e-06
rs62006055	15	67439629	SMAD3	intronic	0.001026	2.9e-16	0.0127937	2.90136e-15
rs138430	22	38874396	KDELR3	intronic	0.001041	3.9e-30	0.00781114	5.88545e-29
rs2776288	21	37818871	CHAF1B(dist=29746),CLDN14(dist=14049)	intergenic	0.001056	8.1e-08	0.0348777	6.22046e-07
rs56153922	11	27310961	BBOX1-AS1(dist=69301),CCDC34(dist=49100)	intergenic	0.001064	1.8e-58	0.005152	5.19158e-57
rs60429865	3	50205315	SEMA3F	intronic	0.001108	1.5e-36	0.00725154	2.74756e-35
rs143228039	11	68237110	PPP6R3	intronic	0.00111	8.9e-49	0.00625747	2.20837e-47
rs11929028	3	51754424	GRM2(dist=1799),IQCF6(dist=58153)	intergenic	0.001133	3.5e-23	0.00990255	4.52429e-22
rs140336023	7	120818975	CPED1	intronic	0.001133	1e-20	0.0108075	1.18601e-19
rs139603701	1	2904634	TTC34(dist=198404),ACTRT2(dist=33412)	intergenic	0.001137	7.7e-48	0.00635027	1.88568e-46
rs7216471	17	41805259	MEOX1(dist=65997),SOST(dist=25840)	intergenic	0.001151	3.1e-41	0.00731626	7.13e-40
rs11630941	15	70542208	TLE3(dist=151952),LINC02205(dist=254038)	intergenic	0.001157	6.8e-15	0.0154267	6.97298e-14
rs34476793	8	121073763	DEPTOR(dist=10606),COL14A1(dist=63584)	intergenic	0.001175	1.6e-08	0.0331657	1.34276e-07
rs11720458	3	49610957	BSN	intronic	0.001179	1.5e-16	0.0137246	1.6181e-15
rs455378	16	11968904	GSPT1	intronic	0.001182	3e-10	0.0259905	2.73779e-09
rs7398676	12	53630558	RARG(dist=4518),MFSD5(dist=14812)	intergenic	0.001187	5.7e-09	0.0313162	4.92628e-08
rs4706915	6	82689032	LINC01526(dist=165123),IBTK(dist=190672)	intergenic	0.001188	4.4e-09	0.0310051	3.84599e-08
rs112098583	4	88747572	MEPE	intronic	0.00119	1.2e-12	0.0191575	1.18519e-11
rs2627685	4	88657792	DMP1(dist=72280),IBSP(dist=62910)	intergenic	0.001211	1.3e-26	0.00940176	1.93267e-25
rs7787576	7	27966262	JAZF1	intronic	0.001252	1.4e-42	0.00748721	3.51525e-41
rs73241548	7	96158144	SEM1	intronic	0.001263	1.5e-15	0.0157241	1.67555e-14
rs112462597	6	56407806	DST	intronic	0.001298	5.7e-17	0.0146128	6.74973e-16
rs9533132	13	43081262	LINC02341(dist=21170),TNFSF11(dist=55610)	intergenic	0.001302	1.6e-37	0.00847969	3.59658e-36
rs1826347	3	49671654	BSN	intronic	0.001316	9e-17	0.0148461	1.06634e-15
rs149305162	6	151844718	CCDC170	intronic	0.001325	1.1e-21	0.0116381	1.51392e-20
rs78804971	3	49821769	IP6K1	intronic	0.001335	1.5e-34	0.00858915	2.95919e-33
rs144715854	11	86859127	TMEM135	intronic	0.001344	4.9e-13	0.0200682	5.31522e-12
rs11779181	8	9063027	LOC101929128(dist=2661),LOC157273(dist=119534)	intergenic	0.001369	2.1e-67	0.00549643	8.62567e-66
rs10153704	2	54699421	SPTBN1	intronic	0.001369	6e-41	0.0084878	1.58654e-39
rs7545266	1	22513284	WNT4(dist=43765),MIR4418(dist=79448)	intergenic	0.001372	2.8e-23	0.0114783	4.22142e-22
rs116933860	13	42776582	DGKH	intronic	0.001384	1.1e-13	0.0192972	1.24533e-12
rs34506786	11	16524222	SOX6(dist=26287),C11orf58(dist=235926)	intergenic	0.0014	6e-27	0.0103929	9.94941e-26
rs59613483	11	46937611	LRP4	intronic	0.001409	3.3e-14	0.0187154	3.83693e-13
rs12995369	2	202826980	CDK15(dist=66707),FZD7(dist=72330)	intergenic	0.001416	6e-56	0.0070282	2.08537e-54
rs140345830	7	96297738	SEM1	intronic	0.001442	5.1e-17	0.0155975	6.44515e-16
rs117465239	6	151800648	ARMT1(dist=9414),CCDC170(dist=14527)	intergenic	0.001446	4.2e-25	0.0111883	6.82089e-24
rs9839484	3	51163964	DOCK3	intronic	0.001472	5.2e-16	0.0168229	6.45412e-15
rs12903326	15	64058946	HERC1	intronic	0.001472	2.4e-07	0.0470725	2.17028e-06
rs144355589	11	86798746	TMEM135	intronic	0.001473	9.5e-15	0.0184844	1.1427e-13
rs616381	2	45891708	PRKCE	intronic	0.001482	1e-09	0.0327756	1.04421e-08
rs62260128	3	50737456	DOCK3	intronic	0.001486	1.8e-22	0.0123885	2.78207e-21
rs62561562	9	89718119	LOC494127(dist=17979),C9orf170(dist=45440)	intergenic	0.001491	2.8e-16	0.0166778	3.52895e-15
rs8066100	17	41486683	ARL4D(dist=8179),MIR2117HG(dist=35392)	intergenic	0.001512	5.2e-13	0.021467	6.00076e-12
rs2099920	15	64103747	HERC1	intronic	0.001539	3.5e-07	0.0497275	3.18947e-06
rs618864	18	59654891	RNF152(dist=94587),PIGN(dist=56567)	intergenic	0.001541	8.9e-10	0.0333883	9.51497e-09
rs2524983	7	96046442	SLC25A13(dist=94983),SEM1(dist=64496)	intergenic	0.001548	2e-22	0.0128707	3.18454e-21
rs7524615	1	22476205	WNT4(dist=6686),MIR4418(dist=116527)	intergenic	0.001561	3.8e-27	0.0113652	6.92e-26
rs62262670	3	49646206	BSN	intronic	0.001567	2.6e-34	0.0098721	5.80914e-33
rs7483051	11	15477356	INSC(dist=208600),LOC102724957(dist=188075)	intergenic	0.001574	1.7e-11	0.0264796	1.92462e-10
rs79539199	17	42299300	UBTF(dist=1050),SLC4A1(dist=26458)	intergenic	0.001583	3.2e-12	0.0242513	3.71412e-11
rs7118895	11	15569261	INSC(dist=300505),LOC102724957(dist=96170)	intergenic	0.001585	4.6e-11	0.027771	5.12479e-10
rs2139434	8	121046964	DEPTOR	intronic	0.001601	5.1e-10	0.0326375	5.57171e-09
rs149070069	7	95917892	SLC25A13	intronic	0.001614	2.4e-11	0.0274727	2.76903e-10
rs11038927	11	46599248	AMBRA1	intronic	0.001622	2.5e-27	0.0116086	4.70203e-26
rs845340	19	18125520	ARRDC2(dist=609)	downstream	0.001623	1.2e-13	0.0215547	1.49492e-12
rs62444263	6	151748077	RMND1	intronic	0.001638	4.8e-09	0.0379321	5.0346e-08
rs75257679	2	42333486	PKDCC(dist=47818),LOC102723824(dist=36089)	intergenic	0.001639	4.5e-10	0.0327523	4.96064e-09
rs12497716	3	113453258	NAA50	intronic	0.001643	9.1e-09	0.0390072	9.26159e-08
rs4796993	18	13701890	FAM210A	intronic	0.001672	4.6e-27	0.0120115	8.72414e-26
rs2707520	7	120951144	CPED1(dist=13646),WNT16(dist=14277)	intergenic	0.00168	6.1E-656	0.00378	0
rs62262525	3	49187139	LAMB2(dist=16540),LAMB2P1(dist=3153)	intergenic	0.001684	3.1e-37	0.0106106	8.3826e-36
rs7130722	11	15499723	INSC(dist=230967),LOC102724957(dist=165708)	intergenic	0.001696	1.8e-11	0.0279064	2.13021e-10
rs7302408	12	107373327	MTERF2	intronic	0.001712	7e-11	0.029827	8.03581e-10
rs7795781	7	121130187	FAM3C(dist=93765),PTPRZ1(dist=382972)	intergenic	0.001717	4.4e-09	0.038749	4.73035e-08
rs62262510	3	49111878	QRICH1	intronic	0.001731	4.5e-37	0.0107432	1.21642e-35
rs9491675	6	127251021	MIR588(dist=445162),RSPO3(dist=189027)	intergenic	0.001737	6.5e-25	0.0129857	1.19607e-23
rs35010275	12	54384792	MIR196A2(dist=730);HOXC10(dist=730)	upstream;downstream	0.00174	2.1e-13	0.023213	2.71112e-12
rs112017743	3	49746570	RNF123	intronic	0.001743	8.5e-37	0.0104842	2.20617e-35
rs62470406	7	96365273	SEM1(dist=26070),DLX6-AS1(dist=232554)	intergenic	0.00176	4.7e-27	0.0123003	9.16894e-26
rs1284068	18	13818340	RNMT(dist=53785),MC5R(dist=7203)	intergenic	0.00178	9.4e-21	0.0149585	1.51995e-19
rs117991077	7	37863218	GPR141(dist=79795),NME8(dist=24981)	intergenic	0.001818	7.7e-09	0.041135	8.30533e-08
rs11793637	9	96415899	PHF2	intronic	0.001819	2.4e-18	0.016906	3.61412e-17
rs61887796	11	68052481	C11orf24(dist=13012),LRP5(dist=27596)	intergenic	0.001828	6.3e-66	0.00701557	3.06912e-64
rs117914238	7	37984728	EPDR1	intronic	0.001828	6.4e-14	0.0228023	8.6388e-13
rs72803255	16	51796011	LINC01571(dist=419)	upstream	0.001852	7.1e-08	0.0486045	7.35415e-07
rs3750361	9	96431820	PHF2	intronic	0.001864	1.8e-17	0.0183344	2.7059e-16
rs11944293	4	88843785	MEPE(dist=75817),SPP1(dist=53017)	intergenic	0.001864	7.8e-17	0.018888	1.15768e-15
rs7206286	16	386179	AXIN1	intronic	0.001874	1.7e-21	0.0150356	2.9153e-20
rs347405	13	42790179	DGKH	intronic	0.001888	6.9e-07	0.057897	6.68742e-06
rs78252507	1	22657679	MIR4418(dist=64886),ZBTB40(dist=120665)	intergenic	0.00192	1.6e-15	0.0209295	2.29679e-14
rs12706321	7	120825166	CPED1	intronic	0.001963	3.9e-49	0.0105877	1.59319e-47
rs117907533	18	60220552	ZCCHC2	intronic	0.001965	8.1e-08	0.0514797	8.66858e-07
rs2398849	9	96398370	PHF2	intronic	0.001968	6.9e-18	0.0186553	1.09151e-16
rs3790157	20	10633891	JAG1	intronic	0.001984	3.7e-12	0.0285276	4.89587e-11
rs6946842	7	16032941	MEOX2-AS1(dist=296424),ISPD(dist=94211)	intergenic	0.001984	6e-07	0.0592278	6.02487e-06
rs6503467	17	41767457	MEOX1(dist=28195),SOST(dist=63642)	intergenic	0.002002	1.9e-24	0.0148086	3.8382e-23
rs10060249	5	142071588	FGF1	intronic	0.002015	2.6e-08	0.0475894	2.9064e-07
rs145537922	1	22726956	MIR4418(dist=134163),ZBTB40(dist=51388)	intergenic	0.002017	8.4e-12	0.0302009	1.11399e-10
rs78930451	1	22725826	MIR4418(dist=133033),ZBTB40(dist=52518)	intergenic	0.002021	1.8e-10	0.0351832	2.24151e-09
rs4930243	11	68499874	TESMIN	intronic	0.002048	8.1e-20	0.0176361	1.41697e-18
rs3795310	1	8431607	RERE	intronic	0.002086	8.4e-40	0.0127767	3.048e-38
rs11632919	15	64078438	HERC1	intronic	0.002096	2.6e-07	0.0583009	2.80306e-06
rs4938792	11	111420936	LAYN	intronic	0.0021	5.2e-09	0.0447485	6.25835e-08
rs3763963	11	46914917	LRP4	intronic	0.002102	3.7e-29	0.0138237	8.91482e-28
rs138757207	3	49431429	RHOA	intronic	0.002107	4.9e-36	0.0123581	1.42587e-34
rs117538670	11	86870238	TMEM135	intronic	0.002118	5.1e-17	0.020582	8.26e-16
rs113115750	3	49470063	NICN1(dist=3306),DAG1(dist=36073)	intergenic	0.002125	4.3e-36	0.0125071	1.27065e-34
rs6502049	17	80005032	RFNG(dist=746)	downstream	0.002136	5.6e-10	0.0390907	7.07234e-09
rs117679333	13	99528702	DOCK9	intronic	0.002162	8e-18	0.0199059	1.33928e-16
rs2311412	2	69010557	ARHGAP25	intronic	0.00217	3.9e-07	0.0605342	4.16559e-06
rs10091836	8	10630815	PINX1	intronic	0.002171	9.6e-32	0.0135756	2.56648e-30
rs7553377	1	22440925	CDC42(dist=21489),WNT4(dist=2873)	intergenic	0.002172	1.7e-32	0.0132257	4.57592e-31
rs9867857	3	156491160	LINC00886	ncRNA_intronic	0.002177	9.1e-33	0.0131736	2.46983e-31
rs77244558	18	13620478	LDLRAD4	intronic	0.00219	2.7e-09	0.0435143	3.33391e-08
rs2653559	11	8900394	ST5	intronic	0.002193	1.5e-33	0.0130863	4.18627e-32
rs9998343	4	88771611	MEPE(dist=3643),SPP1(dist=125191)	intergenic	0.002202	3.2e-44	0.0123701	1.34337e-42
rs7650764	3	113414439	USF3	intronic	0.002218	5.9e-09	0.0455467	7.11305e-08
rs8033813	15	90999715	IQGAP1	intronic	0.00223	2e-34	0.0130529	5.772e-33
rs143254054	1	22675766	MIR4418(dist=82973),ZBTB40(dist=102578)	intergenic	0.002237	1.1e-11	0.0323433	1.52801e-10
rs7812151	7	95868110	SLC25A13	intronic	0.00227	1e-21	0.0170551	1.94425e-20
rs80148868	7	96350842	SEM1(dist=11639),DLX6-AS1(dist=246985)	intergenic	0.00228	7.4e-20	0.018658	1.36129e-18
rs443824	3	41150549	ZNF621(dist=569264),CTNNB1(dist=90366)	intergenic	0.002285	4.7e-22	0.0170655	9.37036e-21
rs2791747	9	133570250	EXOSC2	intronic	0.002316	2.1e-09	0.0445083	2.68848e-08
rs13231798	7	96016081	SLC25A13(dist=64622),SEM1(dist=94857)	intergenic	0.002326	1.2e-21	0.0173383	2.35127e-20
rs192191749	8	9002502	PPP1R3B	intronic	0.002328	5.3e-08	0.0542454	6.16503e-07
rs2657950	15	90953068	IQGAP1	intronic	0.002341	7.3e-35	0.013698	2.23045e-33
rs2131700	17	2124724	SMG6	intronic	0.002344	4.4e-12	0.0319127	6.34637e-11
rs2486920	1	11125050	SRM(dist=4959),EXOSC10(dist=1620)	intergenic	0.002354	4.6e-21	0.017953	8.97296e-20
rs11712111	3	156608940	LEKR1	intronic	0.002356	5.2e-42	0.0134161	2.19074e-40
rs115799471	3	156697587	LEKR1	intronic	0.002366	5.2e-38	0.0144326	1.98207e-36
rs3822023	4	896486	GAK	intronic	0.002367	1.2e-35	0.0136062	3.73551e-34
rs73224537	7	96203934	SEM1	intronic	0.00237	6.2e-14	0.0266525	9.55886e-13
rs117515841	11	86777565	TMEM135	intronic	0.002381	5.8e-15	0.0248035	9.196e-14
rs1152431	14	91373290	RPS6KA5	intronic	0.00239	4.6e-10	0.0408229	6.11654e-09
rs77760662	17	41823619	MEOX1(dist=84357),SOST(dist=7480)	intergenic	0.002414	2.9e-18	0.020441	5.1362e-17
rs4846607	1	220093188	RNU5F-1	ncRNA_intronic	0.002415	1.2e-24	0.0164406	2.68846e-23
rs4704041	5	72147741	TNPO1	intronic	0.002418	2.4e-09	0.0452807	3.08694e-08
rs138262681	10	54080295	DKK1(dist=2878),LINC01468(dist=130342)	intergenic	0.002435	1.1e-10	0.0378166	1.49855e-09
rs2421985	1	172099136	DNM3	intronic	0.002471	6e-22	0.0179524	1.24435e-20
rs72826343	2	119355943	LOC100506797(dist=411981),LOC101927709(dist=1416)	intergenic	0.002495	2.3e-11	0.0355237	3.335e-10
rs77262168	8	9387206	LOC157273(dist=194616),TNKS(dist=26239)	intergenic	0.002497	2.6e-09	0.0464156	3.40402e-08
rs4771651	13	110456688	IRS2(dist=17774),LINC00396(dist=248944)	intergenic	0.002508	1.1e-21	0.0181963	2.2646e-20
rs9899889	17	41823225	MEOX1(dist=83963),SOST(dist=7874)	intergenic	0.002525	2.7e-23	0.0180526	6.14313e-22
rs6959358	7	95806578	SLC25A13	intronic	0.002526	2.4e-25	0.0171667	5.81851e-24
rs395845	12	124616135	RFLNA	intronic	0.002532	9.1e-11	0.0381977	1.27296e-09
rs139064373	17	59347322	BCAS3	intronic	0.002536	6.2e-08	0.0567765	7.44609e-07
rs9837038	3	156568469	LEKR1	intronic	0.002557	4.2e-42	0.014537	1.91567e-40
rs150866641	6	151797377	ARMT1(dist=6143),CCDC170(dist=17798)	intergenic	0.002558	2.6e-10	0.0409784	3.60997e-09
rs1438836	2	119602304	EN1	intronic	0.002567	1e-117	0.00657794	1.545e-115
rs116242296	3	156468105	LINC00886	ncRNA_exonic	0.002605	1.7e-07	0.0625324	2.02583e-06
rs4519140	12	90296582	ATP2B1-AS1(dist=190853),LINC02399(dist=44888)	intergenic	0.002612	2.4e-42	0.0145697	1.10488e-40
rs12136566	1	113051074	WNT2B	intronic	0.002616	2.6e-16	0.02398	4.53646e-15
rs11039076	11	47087340	C11orf49	intronic	0.002624	3.2e-21	0.0190051	6.63045e-20
rs11084699	19	33538393	RHPN2	intronic	0.002637	3.8e-89	0.00693433	3.55722e-87
rs192508258	2	119596884	LOC101927709(dist=236342),EN1(dist=2863)	intergenic	0.002669	4.6e-188	0.00489317	1.30563e-185
rs115343047	3	41111461	ZNF621(dist=530176),CTNNB1(dist=129454)	intergenic	0.00267	9e-16	0.0250514	1.54389e-14
rs117829045	11	65526182	RNASEH2C(dist=37773),AP5B1(dist=15187)	intergenic	0.002709	7.8e-10	0.0453702	1.09602e-08
rs9652858	17	59087808	BCAS3	intronic	0.002732	6.4e-73	0.0092888	5.14363e-71
rs2929309	8	9083771	LOC101929128(dist=23405),LOC157273(dist=98790)	intergenic	0.002735	3.2e-111	0.00672662	4.52151e-109
rs73061846	4	1495786	NKX1-1(dist=95556),FAM53A(dist=145822)	intergenic	0.00275	2.4e-30	0.0161506	6.96928e-29
rs117857467	17	41836456	SOST(dist=300)	upstream	0.002752	7.2e-29	0.016254	1.97213e-27
rs4365351	17	58826985	BCAS3	intronic	0.002753	1.2e-66	0.00999774	8.30526e-65
rs149575918	12	57455820	NEMP1	intronic	0.002759	4e-07	0.0679589	4.70625e-06
rs12534806	7	38047062	EPDR1(dist=55520),STARD3NL(dist=170746)	intergenic	0.002808	1.4e-81	0.00819	1.25417e-79
rs1254332	14	60916587	C14orf39	intronic	0.002812	3.6e-15	0.026924	6.29532e-14
rs6918758	6	21422052	CDKAL1(dist=189418),LINC00581(dist=64240)	intergenic	0.002839	7.4e-07	0.0730178	8.75935e-06
rs148189922	11	68033176	C11orf24	intronic	0.002844	6e-10	0.0457687	8.7016e-09
rs2444803	6	81342630	BCKDHB(dist=286643),FAM46A(dist=1112817)	intergenic	0.002865	6.9e-07	0.0730886	8.19768e-06
rs143750586	12	4358078	CCND2-AS1	ncRNA_exonic	0.002869	6.3e-12	0.0364797	1.00397e-10
rs78909090	20	7132569	LINC01428	ncRNA_intronic	0.00288	9.2e-11	0.0414689	1.38201e-09
rs8062110	16	66938524	PDP2(dist=13522),CDH16(dist=3501)	intergenic	0.002887	2.5e-10	0.0442077	3.71361e-09
rs4291298	8	119917088	SAMD12-AS1(dist=178782),TNFRSF11B(dist=18708)	intergenic	0.002896	6.9e-19	0.0223908	1.39618e-17
rs61889592	11	68331022	PPP6R3	intronic	0.002907	1.5e-53	0.0134028	8.76e-52
rs143695482	11	86751564	TMEM135	intronic	0.002921	6.6e-15	0.0282332	1.17013e-13
rs784567	12	53894465	TARBP2(dist=240)	upstream	0.002955	2.7e-07	0.0696235	3.38552e-06
rs75339641	6	127530850	RSPO3(dist=10224),RNF146(dist=56977)	intergenic	0.002959	2.6e-16	0.0260589	4.88713e-15
rs424677	16	86711283	FOXL1(dist=95979),LINC02189(dist=43007)	intergenic	0.002961	4e-08	0.060492	5.30141e-07
rs62444582	7	38059421	EPDR1(dist=67879),STARD3NL(dist=158387)	intergenic	0.002976	3.3e-83	0.0083824	3.1196e-81
rs78725713	2	202822531	CDK15(dist=62258),FZD7(dist=76779)	intergenic	0.002977	5.2e-21	0.0207925	1.15253e-19
rs2220220	3	56151713	ERC2	intronic	0.003005	1e-35	0.016033	3.62342e-34
rs7570390	2	42232439	C2orf91(dist=51496),PKDCC(dist=42722)	intergenic	0.003021	1.6e-19	0.0224178	3.39247e-18
rs507213	1	113109104	ST7L	intronic	0.003037	7.1e-16	0.0269229	1.31841e-14
rs111646157	4	931196	TMEM175	intronic	0.00304	5.7e-77	0.0095	5.15316e-75
rs800880	8	116508132	TRPS1	intronic	0.003041	3.6e-09	0.052489	5.12138e-08
rs112356143	5	142058772	FGF1	intronic	0.003044	7.6e-07	0.0754327	9.1914e-06
rs75592015	11	67874072	CHKA	intronic	0.003071	5.5e-12	0.0376872	9.1085e-11
rs155512	5	72200345	TNPO1	intronic	0.003092	2e-09	0.0516031	2.935e-08
rs7637701	3	156645757	LEKR1	intronic	0.0031	5.5e-42	0.0158074	2.675e-40
rs148641379	2	54218083	ACYP2	intronic	0.003103	7.4e-07	0.0762848	9.04581e-06
rs76515852	7	120492077	TSPAN12	intronic	0.003135	2e-14	0.0305903	3.64663e-13
rs28462342	17	58852269	BCAS3	intronic	0.003155	4.9e-70	0.0104882	3.95973e-68
rs4704040	5	72110515	LINC02056(dist=154019),TNPO1(dist=1903)	intergenic	0.003157	1.9e-08	0.0590155	2.62016e-07
rs35360755	15	64022194	HERC1	intronic	0.003174	8.3e-08	0.0662802	1.11128e-06
rs34221616	16	11993310	GSPT1	intronic	0.003175	1.1e-09	0.0509839	1.66995e-08
rs1582931	5	122657199	PRDM6(dist=127239),CEP120(dist=23380)	intergenic	0.003194	1.5e-08	0.0588333	2.10625e-07
rs17164972	4	747810	PCGF3	intronic	0.003195	3.5e-27	0.0188961	1.01133e-25
rs111838376	7	96240316	SEM1	intronic	0.003203	3.4e-07	0.0738598	4.40336e-06
rs11703790	22	50680133	TUBGCP6	intronic	0.003226	1.1e-08	0.0582626	1.56629e-07
rs12520233	5	122681279	CEP120(NM_001166226:c.*934A>C,NM_153223:c.*934A>C)	UTR3	0.003231	1.3e-09	0.0520847	1.9955e-08
rs5993793	22	19670915	LINC00895(dist=116553),SEPT5(dist=31072)	intergenic	0.003235	1.3e-235	0.00547462	6.147e-233
rs141826098	18	60178673	TNFRSF11A(dist=123730),ZCCHC2(dist=11985)	intergenic	0.003243	3.8e-08	0.0630454	5.26449e-07
rs7399002	12	53659513	MFSD5(dist=11323),ESPL1(dist=2570)	intergenic	0.003278	7.7e-10	0.0511153	1.21333e-08
rs62448195	7	26862265	SKAP2	intronic	0.003286	2.1e-11	0.0421718	3.5803e-10
rs7071559	10	3811042	LOC105376360(dist=18087),KLF6(dist=7146)	intergenic	0.0033	7.1e-19	0.0244711	1.57125e-17
rs13384682	2	219069137	CXCR1(dist=37421),ARPC2(dist=12680)	intergenic	0.003308	3.5e-08	0.0632212	4.92344e-07
rs880690	17	41462675	LINC00910	ncRNA_intronic	0.003312	7.2e-07	0.0786017	9.14704e-06
rs4759316	12	54388473	HOXC-AS2(dist=519)	downstream	0.003324	7.5e-14	0.033063	1.4057e-12
rs4396593	18	13659132	LDLRAD4(dist=6379),FAM210A(dist=4214)	intergenic	0.003334	1.5e-79	0.00964295	1.46631e-77
rs7594363	2	28917885	PLB1(dist=51232),LOC100505774(dist=14031)	intergenic	0.003357	3.4e-26	0.0200804	9.98477e-25
rs59328845	17	7782040	NAA38	intronic	0.003363	1.4e-35	0.0173245	5.43964e-34
rs10840161	11	9053824	SCUBE2	intronic	0.003363	2.8e-14	0.032345	5.37281e-13
rs12492719	3	41245731	CTNNB1	intronic	0.003391	1.3e-07	0.0703848	1.77924e-06
rs5750616	22	38918894	DMC1	intronic	0.003412	7.6e-09	0.0586208	1.12957e-07
rs185600363	7	37828180	GPR141(dist=44757),NME8(dist=60019)	intergenic	0.003428	4.3e-09	0.0575501	6.6048e-08
rs1254265	14	60840478	LINC02322(dist=49853),C14orf39(dist=62196)	intergenic	0.00345	3.2e-15	0.0311031	6.47483e-14
rs61693896	6	2309036	GMDS-AS1	ncRNA_intronic	0.003452	4.4e-09	0.0577947	6.74872e-08
rs12510320	4	88810174	MEPE(dist=42206),SPP1(dist=86628)	intergenic	0.003454	5.7e-31	0.0187949	1.99773e-29
rs11962618	6	127620005	ECHDC1	intronic	0.003517	1.5e-11	0.0435087	2.69316e-10
rs6596290	5	135487469	SMAD5	intronic	0.00353	7.4e-10	0.0534456	1.22647e-08
rs9557072	13	99440371	SLC15A1(dist=35442),DOCK9(dist=5370)	intergenic	0.003547	3.6e-18	0.0266921	8.19636e-17
rs4876434	8	120009573	COLEC10	intronic	0.00355	3.4e-16	0.0299629	7.2373e-15
rs478575	5	72339109	FCHO2	intronic	0.003599	1.1e-09	0.0552834	1.82191e-08
rs6787952	3	156609375	LEKR1	intronic	0.003619	3.6e-67	0.0121527	3.06222e-65
rs79287627	3	41154064	ZNF621(dist=572779),CTNNB1(dist=86851)	intergenic	0.003622	3.1e-16	0.0302704	6.70144e-15
rs34346867	22	38971950	LOC105373031(dist=4587),FAM227A(dist=2175)	intergenic	0.003632	9.1e-26	0.0216943	2.82222e-24
rs3136302	2	48021379	MSH6	intronic	0.003668	9.4e-09	0.0619026	1.4488e-07
rs13126950	4	88802711	MEPE(dist=34743),SPP1(dist=94091)	intergenic	0.003679	8.8e-14	0.0355917	1.75975e-12
rs2291443	11	47179861	C11orf49	intronic	0.003691	5.4e-21	0.0246021	1.41042e-19
rs61887830	11	68146010	LRP5	intronic	0.0037	1.4e-61	0.013133	1.08231e-59
rs1426395	11	102026293	YAP1	intronic	0.003701	3.2e-09	0.0588942	5.15368e-08
rs11118372	1	219814513	LOC102723886(dist=83847),RNU5F-1(dist=232106)	intergenic	0.003704	6.1e-26	0.0218106	1.91959e-24
rs80100685	2	43650413	THADA	intronic	0.003733	7.7e-21	0.0248183	2.00087e-19
rs111581093	17	59206412	BCAS3	intronic	0.003758	1.1e-58	0.0147895	8.43925e-57
rs1988131	4	88831141	MEPE(dist=63173),SPP1(dist=65661)	intergenic	0.003797	8.6e-16	0.03192	1.8661e-14
rs17886368	19	18193350	IL12RB1	intronic	0.003803	1.3e-07	0.075722	1.89537e-06
rs7600657	2	43710444	THADA	intronic	0.003806	3.6e-20	0.0258351	9.18572e-19
rs150251393	16	50950019	LINC02168(dist=108479),LINC02127(dist=101650)	intergenic	0.00381	5.4e-11	0.0481932	9.78361e-10
rs3763831	11	68540316	CPT1A	intronic	0.003815	4.7e-08	0.0700128	7.04222e-07
rs10936043	3	156696506	LEKR1	intronic	0.003842	3.8e-41	0.0191504	2.14715e-39
rs12941985	17	63291403	RGS9(dist=67582),CRAT40(dist=162256)	intergenic	0.003844	7.1e-36	0.019243	3.10147e-34
rs12638253	3	156626091	LEKR1	intronic	0.003853	7.2e-42	0.018663	4.11075e-40
rs4620932	15	91036569	IQGAP1	intronic	0.003871	4e-36	0.0194258	1.79171e-34
rs72706669	14	103681174	LINC00605(dist=25809),LOC105378183(dist=102447)	intergenic	0.003882	3.4e-10	0.0539394	5.99067e-09
rs7187875	16	413747	AXIN1(dist=11071),MRPL28(dist=3637)	intergenic	0.003899	2.1e-17	0.0296791	4.89956e-16
rs12286492	11	15901739	LOC102724957(dist=174825),SOX6(dist=86256)	intergenic	0.003902	8.4e-09	0.0631991	1.32874e-07
rs9517477	13	99541692	DOCK9	intronic	0.003913	1.2e-34	0.0191693	5.0036e-33
rs140144628	16	51025426	LINC02168(dist=183886),LINC02127(dist=26243)	intergenic	0.003913	9e-14	0.036464	1.83536e-12
rs12254641	10	31184867	ZNF438	intronic	0.003915	1.9e-10	0.0521781	3.375e-09
rs4845852	1	11233559	MTOR	intronic	0.003928	8.3e-22	0.0248332	2.3153e-20
rs116986682	6	126807298	MIR588(dist=1439),RSPO3(dist=632750)	intergenic	0.003945	1e-08	0.0639422	1.57143e-07
rs6575170	14	91498250	RPS6KA5	intronic	0.003966	1e-12	0.0407856	1.99947e-11
rs9859058	3	156512817	LINC00886	ncRNA_intronic	0.003987	3.8e-34	0.0194092	1.58076e-32
rs238257	13	42924883	AKAP11(dist=27480),LINC02341(dist=74145)	intergenic	0.003996	1e-49	0.0181836	6.96147e-48
rs149696414	7	96254533	SEM1	intronic	0.004012	8.7e-17	0.0308728	2.0201e-15
rs10166467	2	72336219	DYSF(dist=422326),CYP26B1(dist=20148)	intergenic	0.004015	1.7e-10	0.0525185	3.07088e-09
rs61887761	11	68025357	KMT5B(dist=44118),C11orf24(dist=3446)	intergenic	0.004028	4.4e-60	0.015105	3.65726e-58
rs34844300	8	71446268	LOC101926892(dist=48346),TRAM1(dist=39185)	intergenic	0.004077	5.5e-07	0.0859931	7.8337e-06
rs115944880	6	28267788	PGBD1	intronic	0.004098	9.3e-11	0.0514299	1.7205e-09
rs875647	17	63268093	RGS9(dist=44272),CRAT40(dist=185566)	intergenic	0.004101	4.2e-37	0.0206637	2.10759e-35
rs190418949	11	68490842	TESMIN	intronic	0.004122	1e-07	0.0769306	1.52062e-06
rs60041842	11	47191309	ARFGAP2	intronic	0.004135	5e-13	0.0404492	1.02861e-11
rs72826970	17	40883541	EZH1	intronic	0.004141	4.8e-08	0.0727785	7.44759e-07
rs10134736	14	60998540	SIX6(dist=20015),SALRNA1(dist=107394)	intergenic	0.004142	2.9e-15	0.0345561	6.50677e-14
rs62315867	4	88820781	MEPE(dist=52813),SPP1(dist=76021)	intergenic	0.004144	2.4e-30	0.021404	9.15262e-29
rs117652816	20	10577881	SLX4IP	intronic	0.004154	1.6e-29	0.0214916	5.917e-28
rs143020662	13	42906332	AKAP11(dist=8929),LINC02341(dist=92696)	intergenic	0.004193	6.4e-14	0.0378957	1.37358e-12
rs10917179	1	22556442	WNT4(dist=86923),MIR4418(dist=36290)	intergenic	0.004225	1.6e-39	0.0207954	9.08482e-38
rs10197752	2	42262502	C2orf91(dist=81559),PKDCC(dist=12659)	intergenic	0.004239	2e-18	0.0293779	5.08165e-17
rs116544076	2	54778023	SPTBN1	intronic	0.004257	1.5e-35	0.0204673	6.8322e-34
rs55841100	16	51738859	SALL1(dist=553676),LINC01571(dist=57571)	intergenic	0.004264	1.1e-08	0.0672207	1.79719e-07
rs149005639	6	151881629	CCDC170	intronic	0.004265	5.6e-11	0.0511598	1.07117e-09
rs2459400	15	51665817	GLDN	intronic	0.004267	8.8e-13	0.0419588	1.82183e-11
rs117007812	17	42015695	LINC01976	ncRNA_exonic	0.004286	1.5e-18	0.0294052	3.84921e-17
rs111801100	4	88820317	MEPE(dist=52349),SPP1(dist=76485)	intergenic	0.004289	8e-16	0.0339332	1.8498e-14
rs17059208	3	41636664	ULK4	intronic	0.00429	1.1e-09	0.059796	1.95376e-08
rs62470369	7	96274013	SEM1	intronic	0.004325	5.2e-28	0.0227835	1.89893e-26
rs9863050	3	113508888	ATP6V1A	intronic	0.004334	2.5e-09	0.0627139	4.35851e-08
rs186198	11	86911919	TMEM135	intronic	0.004352	1.3e-71	0.0134622	1.42619e-69
rs78863192	6	127530203	RSPO3(dist=9577),RNF146(dist=57624)	intergenic	0.004358	5.2e-08	0.0746026	8.19174e-07
rs139386177	11	68462077	GAL(dist=3434),TESMIN(dist=12831)	intergenic	0.004416	6.8e-08	0.077125	1.07497e-06
rs5757227	22	39070735	CBY1(dist=880)	downstream	0.004433	1.1e-30	0.0225093	4.46621e-29
rs78322597	13	42852039	AKAP11	intronic	0.00444	6e-20	0.0286101	1.6649e-18
rs3181041	11	68459904	GAL(dist=1261),TESMIN(dist=15004)	intergenic	0.004464	4e-12	0.0466521	8.30148e-11
rs17601633	17	59554377	TBX4	intronic	0.00447	2.8e-08	0.0728801	4.57713e-07
rs2466379	12	90270237	ATP2B1-AS1(dist=164508),LINC02399(dist=71233)	intergenic	0.004486	4.9e-29	0.0228563	1.87796e-27
rs12469172	2	129033049	HS6ST1	intronic	0.004522	2.8e-08	0.0734825	4.61135e-07
rs2601191	15	90936225	IQGAP1	intronic	0.004554	2.6e-24	0.025723	8.72625e-23
rs62253749	3	56045451	ERC2	intronic	0.004629	1.6e-24	0.0258679	5.46886e-23
rs12251299	10	54415687	LINC01468(dist=185394),MBL2(dist=109453)	intergenic	0.004667	1.1E-330	0.00800057	0
rs9606127	22	19653058	LINC00895(dist=98696),SEPT5(dist=48929)	intergenic	0.004667	1.4e-138	0.0088673	4.10107e-136
rs12728001	1	113076756	ST7L	intronic	0.004677	4e-15	0.0375808	9.5458e-14
rs6888856	5	71740716	ZNF366	intronic	0.004694	2.2e-09	0.0660892	4.06678e-08
rs1254286	14	60858300	LINC02322(dist=67675),C14orf39(dist=44374)	intergenic	0.0047	4e-15	0.0377143	9.56865e-14
rs1668349	7	38009269	EPDR1(dist=17727),STARD3NL(dist=208539)	intergenic	0.004725	3e-45	0.0216498	2.18926e-43
rs28641188	3	56764931	ARHGEF3	intronic	0.004745	2.5e-19	0.0308046	7.13179e-18
rs12452074	17	2051730	SMG6	intronic	0.004761	1.5e-26	0.0252157	5.52901e-25
rs746007	15	70728410	TLE3(dist=338154),LINC02205(dist=67836)	intergenic	0.004773	5.9e-10	0.062193	1.14249e-08
rs2998278	1	22504514	WNT4(dist=34995),MIR4418(dist=88218)	intergenic	0.004775	4.1e-08	0.0778844	6.9009e-07
rs13388024	2	219097773	ARPC2	intronic	0.004778	1.5e-08	0.0731919	2.58944e-07
rs2663071	5	72071072	LINC02056(dist=114576),TNPO1(dist=41346)	intergenic	0.004787	4.5e-08	0.0783716	7.53457e-07
rs147788101	1	22699229	MIR4418(dist=106436),ZBTB40(dist=79115)	intergenic	0.004798	1.1e-15	0.0368502	2.71363e-14
rs189646125	7	120894755	CPED1	intronic	0.004829	1.2e-21	0.02836	3.74639e-20
rs2952556	7	120927792	CPED1	intronic	0.004845	8.4E-1386	0.00969	0
rs3826414	17	59534377	TBX4	intronic	0.004845	7.1e-11	0.0558581	1.44314e-09
rs74596930	20	7513447	MIR8062(dist=161108),HAO1(dist=350184)	intergenic	0.004861	8.6e-12	0.0510063	1.84395e-10
rs11077965	17	80005463	RFNG(dist=315)	downstream	0.00487	1.6e-16	0.0354657	4.13921e-15
rs11633692	15	91056043	IQGAP1(dist=10568),CRTC3(dist=17075)	intergenic	0.004873	7.5e-37	0.022981	4.06686e-35
rs2648005	16	51567040	SALL1(dist=381857),LINC01571(dist=229390)	intergenic	0.004883	8.1e-09	0.071356	1.43873e-07
rs7548588	1	110475971	CSF1(dist=2355),AHCYL1(dist=51416)	intergenic	0.004891	6.6e-08	0.0807852	1.09346e-06
rs4307773	12	51144432	DIP2B(dist=1982),ATF1(dist=13357)	intergenic	0.004897	4.4e-15	0.0384783	1.069e-13
rs118175220	17	42238737	C17orf53	intronic	0.004908	4.1e-10	0.0618912	8.10606e-09
rs4243595	14	54387873	LOC101927620(dist=763627),MIR5580(dist=27272)	intergenic	0.004926	1.1e-30	0.0243965	4.81302e-29
rs1623331	18	13677832	FAM210A	intronic	0.004935	2.8e-36	0.0230867	1.49446e-34
rs943124	10	20152733	PLXDC2	intronic	0.004958	5.2e-17	0.035131	1.38513e-15
rs12195416	6	127244045	MIR588(dist=438186),RSPO3(dist=196003)	intergenic	0.004967	4.6e-18	0.0330547	1.26819e-16
rs4142815	2	114009329	PAX8-AS1	ncRNA_intronic	0.004993	3.4e-08	0.0781597	5.84974e-07
rs141886990	6	152100589	ESR1	intronic	0.005005	2.9e-39	0.0240717	1.85718e-37
rs2194747	2	218126181	LINC01921(dist=389819),DIRC3-AS1(dist=21275)	intergenic	0.005019	6.1e-09	0.0711073	1.11011e-07
rs78765039	16	55155404	IRX5(dist=187009),IRX6(dist=203067)	intergenic	0.005036	5e-09	0.0709261	9.23684e-08
rs13088978	3	156668796	LEKR1	intronic	0.005087	2.7e-45	0.0230363	2.10029e-43
rs77545087	7	120447750	TSPAN12	intronic	0.005098	5.3e-13	0.0456137	1.21558e-11
rs879552	14	104010198	TRMT61A(dist=6788),BAG5(dist=12683)	intergenic	0.005129	9.6e-90	0.0119966	1.56887e-87
rs1284208	18	13709415	FAM210A	intronic	0.005129	1.4e-79	0.0139003	1.95655e-77
rs59110939	11	27376883	CCDC34	intronic	0.005131	7.1e-09	0.0725642	1.29929e-07
rs8075545	17	63253798	RGS9(dist=29977),CRAT40(dist=199861)	intergenic	0.005135	3e-36	0.0234374	1.61832e-34
rs72803279	16	51836072	LINC01571(dist=29515),C16orf97(dist=224192)	intergenic	0.005146	1.2e-08	0.0744125	2.14647e-07
rs13115814	4	124545508	SPRY1(dist=220593),LINC01091(dist=28432)	intergenic	0.00515	1.8e-08	0.0757745	3.17541e-07
rs62262463	3	48961019	ARIH2	intronic	0.00518	7.1e-31	0.0247249	3.20059e-29
rs62437222	6	127357263	MIR588(dist=551404),RSPO3(dist=82785)	intergenic	0.005202	4.6e-22	0.0297052	1.5502e-20
rs62260156	3	50784776	DOCK3	intronic	0.00522	4e-24	0.0280575	1.44e-22
rs271125	6	133243235	RPS12(dist=104532),LINC00326(dist=165984)	intergenic	0.005232	7.4e-29	0.0250562	3.06522e-27
rs77775889	6	81515683	BCKDHB(dist=459696),FAM46A(dist=939764)	intergenic	0.005283	3.1e-07	0.0943029	5.10958e-06
rs189258824	17	42173071	HDAC5	intronic	0.005297	7.4e-08	0.084889	1.26719e-06
rs141071460	11	27574964	BDNF-AS	ncRNA_intronic	0.005318	8.3e-12	0.0536613	1.87126e-10
rs185709907	19	33583837	GPATCH1	intronic	0.005321	5.2e-15	0.0405743	1.31251e-13
rs1180648	8	116471025	TRPS1	intronic	0.005322	1.3e-08	0.0762755	2.36562e-07
rs4479083	12	107321245	RIC8B(dist=38150),TMEM263(dist=28255)	intergenic	0.005342	9.1e-08	0.0862819	1.54964e-06
rs80048054	2	54959757	EML6	intronic	0.005362	1.6e-33	0.0240239	7.86588e-32
rs749368	8	22501333	BIN3	intronic	0.005389	2.5e-19	0.0332322	7.6447e-18
rs75393630	6	151744085	RMND1	intronic	0.005399	2.7e-54	0.0209579	2.48007e-52
rs2722221	12	90241339	ATP2B1-AS1(dist=135610),LINC02399(dist=100131)	intergenic	0.005411	1.7e-66	0.0166539	1.91193e-64
rs111440357	6	81356216	BCKDHB(dist=300229),FAM46A(dist=1099231)	intergenic	0.005453	2.9e-07	0.095204	4.85203e-06
rs9847187	3	156591145	LEKR1	intronic	0.005454	9.8e-46	0.0236197	7.87704e-44
rs116446669	4	714889	PCGF3	intronic	0.005532	1.9e-61	0.0181606	1.98771e-59
rs12988660	2	119561237	LOC101927709(dist=200695),EN1(dist=38510)	intergenic	0.005534	1.7e-08	0.0791036	3.14e-07
rs74713348	6	152080039	ESR1	intronic	0.005569	1.6e-28	0.0264699	6.86156e-27
rs17045932	2	54723946	SPTBN1	intronic	0.005608	4.7e-41	0.0249846	3.39923e-39
rs7231735	18	13688667	FAM210A	intronic	0.005623	5.1e-79	0.0150475	7.55303e-77
rs35785755	3	56673413	FAM208A	intronic	0.005627	1.8e-08	0.0802719	3.34095e-07
rs2445758	15	51594931	CYP19A1	intronic	0.005656	2.2e-41	0.0248628	1.61746e-39
rs77256800	16	3959911	CREBBP(dist=29790),LOC102724927(dist=37715)	intergenic	0.005673	1.2e-10	0.0632569	2.62713e-09
rs9977611	21	39970181	ERG	intronic	0.005693	3.2e-11	0.0592145	7.31948e-10
rs115944496	3	156646078	LEKR1	intronic	0.005704	2.9e-07	0.0979432	4.98651e-06
rs116266699	1	22302903	CELA3B(dist=484)	upstream	0.005745	4e-08	0.0857993	7.38351e-07
rs3752685	11	101980578	YAP1(dist=614)	upstream	0.005766	2.6e-09	0.0748155	5.33099e-08
rs10783379	12	50995116	DIP2B	intronic	0.005855	6e-10	0.0704462	1.30235e-08
rs148592851	11	15848941	LOC102724957(dist=122027),SOX6(dist=139054)	intergenic	0.005871	1.8e-13	0.0486769	4.61382e-12
rs17056416	3	56114348	ERC2	intronic	0.005895	2.4e-31	0.026983	1.19771e-29
rs7184081	16	51783551	SALL1(dist=598368),LINC01571(dist=12879)	intergenic	0.005928	2.4e-61	0.0191926	2.62075e-59
rs4930248	11	68565904	CPT1A	intronic	0.005929	2.5e-38	0.0267357	1.71289e-36
rs77323038	20	10718981	JAG1(dist=64287),LINC01752(dist=14757)	intergenic	0.005954	2.6e-27	0.0282357	1.1061e-25
rs11622577	14	60814981	LINC02322(dist=24356),C14orf39(dist=87693)	intergenic	0.005958	5.5e-14	0.0470555	1.44594e-12
rs56027013	6	127128346	MIR588(dist=322487),RSPO3(dist=311702)	intergenic	0.005972	3.3e-07	0.101854	5.78934e-06
rs1568661	3	49520958	DAG1	intronic	0.005974	1.2e-28	0.0275908	5.35325e-27
rs7772035	6	127574341	RSPO3(dist=53715),RNF146(dist=13486)	intergenic	0.006023	9.6e-11	0.0649037	2.18786e-09
rs62261476	3	48768586	IP6K2(dist=13875),PRKAR2A(dist=15426)	intergenic	0.006029	2.5e-30	0.0273229	1.19138e-28
rs12199006	6	127180738	MIR588(dist=374879),RSPO3(dist=259310)	intergenic	0.006034	2e-26	0.0288738	8.30519e-25
rs73200232	12	116646821	MED13L	intronic	0.006066	6.6e-15	0.0443768	1.79138e-13
rs2700482	12	51083265	DIP2B	intronic	0.006104	9.9e-10	0.074036	2.15892e-08
rs73077633	3	41157024	ZNF621(dist=575739),CTNNB1(dist=83891)	intergenic	0.006119	6.3e-21	0.03372	2.18419e-19
rs146367276	17	58605461	APPBP2(dist=1860),LINC01999(dist=36446)	intergenic	0.00613	1.5e-15	0.0433045	4.21894e-14
rs4024576	2	54684666	SPTBN1	intronic	0.006141	1.0E-334	0.006141	0
rs80183256	6	151862119	CCDC170	intronic	0.006145	3.5e-07	0.103598	6.17051e-06
rs10200815	2	43673273	THADA	intronic	0.006165	8.8e-20	0.0354308	2.92421e-18
rs78505793	9	112505248	PALM2	intronic	0.006176	4.3e-08	0.0900547	8.18143e-07
rs149518293	8	119229533	SAMD12	intronic	0.006179	2e-07	0.0997606	3.61451e-06
rs193279034	7	120982709	WNT16(dist=1551),FAM3C(dist=6196)	intergenic	0.006237	6.9e-20	0.0357077	2.33228e-18
rs10082474	10	60230128	TFAM(dist=71138),BICC1(dist=42776)	intergenic	0.006252	6.3e-09	0.0818081	1.29418e-07
rs11653359	17	76878532	TIMP2	intronic	0.006261	5.5e-07	0.107736	9.59647e-06
rs74762765	6	127444091	RSPO3	intronic	0.006282	1.4e-08	0.0853206	2.80265e-07
rs9912530	17	44836302	NSF(dist=1474),WNT3(dist=3570)	intergenic	0.006357	1.7e-16	0.0420866	5.13095e-15
rs9375477	6	127204623	MIR588(dist=398764),RSPO3(dist=235425)	intergenic	0.006378	5.8e-36	0.0272128	3.51064e-34
rs149231825	7	37560145	ELMO1(dist=71216),GPR141(dist=163233)	intergenic	0.006391	8.8e-08	0.0964878	1.66413e-06
rs116966698	7	95721604	DYNC1I1	intronic	0.006401	1.9e-11	0.0626336	4.7024e-10
rs79983599	11	112338851	LOC283140(dist=105594),LOC101928823(dist=14104)	intergenic	0.006408	1.9e-09	0.079159	4.19165e-08
rs79649050	2	54838780	SPTBN1	intronic	0.006409	1.7e-37	0.0285969	1.18036e-35
rs74525360	3	156468913	LINC00886	ncRNA_exonic	0.00642	1.3e-17	0.0400356	4.10034e-16
rs241617	20	3918553	RNF24	intronic	0.006438	4.5e-07	0.107515	8.00866e-06
rs271160	6	133276952	RPS12(dist=138249),LINC00326(dist=132267)	intergenic	0.006449	1.1e-13	0.0499287	2.96677e-12
rs76423277	11	86770249	TMEM135	intronic	0.006464	3.1e-57	0.0228591	3.37365e-55
rs2501275	1	22375065	LINC00339(dist=17348),CDC42(dist=4055)	intergenic	0.00648	1.6e-19	0.0372137	5.47419e-18
rs10899794	10	43867364	FXYD4	intronic	0.006517	2.6e-07	0.105413	4.81798e-06
rs76397528	11	65449055	RELA(dist=18612),KAT5(dist=30418)	intergenic	0.006523	3.2e-23	0.033263	1.28117e-21
rs75609609	9	112487245	PALM2	intronic	0.006529	2.9e-08	0.0905147	5.7709e-07
rs113007157	1	21911240	ALPL(dist=6335),RAP1GAP(dist=11474)	intergenic	0.00655	2.2e-08	0.0889998	4.41858e-07
rs17078953	3	46601753	LRRC2	intronic	0.006554	1.9e-07	0.102545	3.54774e-06
rs78119985	9	112496547	PALM2	intronic	0.00657	4e-08	0.0928774	7.9013e-07
rs116127576	6	56355654	DST	intronic	0.006577	1.6e-16	0.0428088	4.92323e-15
rs2486918	1	11164937	LOC105376736(dist=2775),MTOR(dist=1651)	intergenic	0.006579	7e-22	0.0347156	2.68311e-20
rs72875432	4	88735503	IBSP(dist=1902),MEPE(dist=7047)	intergenic	0.006595	3.1e-09	0.0815778	6.76409e-08
rs10778517	12	107341664	RIC8B(dist=58569),TMEM263(dist=7836)	intergenic	0.006629	8.4e-08	0.0974359	1.61031e-06
rs2616262	4	88723210	IBSP	intronic	0.00665	5.3e-13	0.0539213	1.4123e-11
rs144768592	6	151843927	CCDC170	intronic	0.006704	2.9e-10	0.0738212	6.89655e-09
rs3808454	8	116584109	TRPS1	intronic	0.006718	3.7e-10	0.074898	8.76773e-09
rs79470242	4	773279	LOC100129917(dist=658)	downstream	0.006722	9.4e-12	0.0625202	2.42274e-10
rs56356278	11	46859787	CKAP5	intronic	0.006722	3e-07	0.107341	5.56343e-06
rs41345	7	28715007	CREB5	intronic	0.006735	5.2e-37	0.0293959	3.57852e-35
rs62262471	3	49033485	P4HTM	intronic	0.006737	1.7e-37	0.0297518	1.22439e-35
rs1896247	10	60256618	TFAM(dist=97628),BICC1(dist=16286)	intergenic	0.006737	9.2e-13	0.0556453	2.46011e-11
rs630170	11	29185865	MIR8068(dist=686770),LINC01616(dist=815803)	intergenic	0.006742	5.7e-08	0.0954009	1.11226e-06
rs6682254	1	219912567	LOC102723886(dist=181901),RNU5F-1(dist=134052)	intergenic	0.006754	8.1e-30	0.0300055	4.14395e-28
rs4930824	12	28624493	CCDC91	intronic	0.00676	3.4e-08	0.0928388	6.81965e-07
rs2553108	12	90267007	ATP2B1-AS1(dist=161278),LINC02399(dist=74463)	intergenic	0.006774	2.2e-66	0.0201058	2.93091e-64
rs150467086	4	780827	CPLX1	intronic	0.006785	6.2e-08	0.0960452	1.20775e-06
rs199455	17	44799216	NSF	intronic	0.006788	2e-18	0.0396629	6.67553e-17
rs1930939	6	127302457	MIR588(dist=496598),RSPO3(dist=137591)	intergenic	0.0068	2.4e-27	0.0311328	1.12522e-25
rs12488065	3	49549674	DAG1	intronic	0.00682	1.1e-28	0.0303199	5.36996e-27
rs3113042	7	96097619	SLC25A13(dist=146160),SEM1(dist=13319)	intergenic	0.006843	6.9e-20	0.037937	2.46236e-18
rs864899	12	51221127	ATF1(dist=6184),TMPRSS12(dist=15574)	intergenic	0.006848	3.8e-14	0.0502289	1.07971e-12
rs10766345	11	16786338	C11orf58(dist=6437),PLEKHA7(dist=12506)	intergenic	0.006866	3.7e-25	0.0326017	1.61754e-23
rs147699179	2	202722564	CDK15	intronic	0.006889	4.1e-19	0.0388683	1.42492e-17
rs113228681	5	142029215	FGF1	intronic	0.006897	4.4e-07	0.109438	7.9833e-06
rs11057418	12	124508976	RFLNA	intronic	0.006957	4.4e-09	0.0854291	9.69057e-08
rs62259687	3	51797114	GRM2(dist=44489),IQCF6(dist=15463)	intergenic	0.007027	4.7e-22	0.0362043	1.88934e-20
rs115601042	2	54945441	SPTBN1(dist=46858),EML6(dist=6708)	intergenic	0.007037	1.5e-11	0.064958	3.8883e-10
rs146050720	13	42856805	AKAP11	intronic	0.007045	1.6e-11	0.0651909	4.14499e-10
rs685149	11	57657413	TMX2-CTNND1(dist=70761),OR9Q1(dist=133940)	intergenic	0.007047	4.7e-07	0.111758	8.60849e-06
rs76964409	17	7967110	ALOX15B(dist=14659),ALOX12B(dist=8844)	intergenic	0.00705	4.5e-16	0.0458165	1.40245e-14
rs9729784	1	240565144	FMN2	intronic	0.007144	3.7e-89	0.0162468	7.86668e-87
rs188701407	1	22656920	MIR4418(dist=64127),ZBTB40(dist=121424)	intergenic	0.00716	4e-08	0.0969448	8.21835e-07
rs2998274	1	22513384	WNT4(dist=43865),MIR4418(dist=79348)	intergenic	0.007175	2.5e-09	0.08495	5.75783e-08
rs116781273	2	54754353	SPTBN1	intronic	0.007182	2.3e-16	0.0458704	7.4182e-15
rs147473864	4	70334	ZNF595,ZNF718	intronic	0.007191	2.3e-09	0.0847735	5.32733e-08
rs13313182	12	63104864	PPM1H	intronic	0.007192	3.2e-09	0.085359	7.25024e-08
rs76564024	8	10831752	XKR6	intronic	0.007206	1.5e-08	0.0917957	3.19272e-07
rs34937635	3	49437569	RHOA	intronic	0.007249	7.4e-30	0.0318543	4.01946e-28
rs289415	15	85561953	PDE8A	intronic	0.007255	1.7e-17	0.0438598	5.74179e-16
rs10451262	17	42702056	FZD2(dist=63426),LINC01180(dist=21676)	intergenic	0.007297	3e-08	0.0963386	6.29112e-07
rs9972927	17	42731982	LINC01180(dist=4265),MEIOC(dist=1780)	intergenic	0.007313	3.1e-08	0.0966271	6.50663e-07
rs140524209	6	133112143	SLC18B1	intronic	0.00732	5e-09	0.0887243	1.13107e-07
rs117330668	7	120567764	TSPAN12(dist=69587),ING3(dist=23053)	intergenic	0.00733	1.2e-13	0.05422	3.47409e-12
rs113008540	3	51551892	DCAF1(dist=17874),RAD54L2(dist=20807)	intergenic	0.007355	6.9e-24	0.0358798	3.07822e-22
rs76631336	20	10681223	JAG1(dist=26529),LINC01752(dist=52515)	intergenic	0.007363	7e-23	0.0367917	3.00756e-21
rs186151266	11	57208369	SLC43A3(dist=13316),RTN4RL2(dist=19641)	intergenic	0.007418	7.2e-16	0.0478357	2.30333e-14
rs4240744	12	90301665	ATP2B1-AS1(dist=195936),LINC02399(dist=39805)	intergenic	0.007442	3e-113	0.0159731	1.00522e-110
rs10794522	1	26482556	PDIK1L(dist=30517),FAM110D(dist=2955)	intergenic	0.007455	3.1e-09	0.0873408	7.20541e-08
rs56399538	2	202761675	CDK15(dist=1402),FZD7(dist=137635)	intergenic	0.007458	4.1e-10	0.0795746	1.0224e-08
rs2830933	21	28798703	ADAMTS5(dist=459264),LINC00113(dist=295995)	intergenic	0.007459	1.3e-09	0.084305	3.12909e-08
rs2501293	1	22348110	CELA3A(dist=9075),LINC01635(dist=2377)	intergenic	0.007468	3.1e-12	0.0630597	8.68252e-11
rs2280054	18	77217632	NFATC1	intronic	0.007612	4.9e-07	0.117347	9.38955e-06
rs34111024	3	156466736	LINC00886	ncRNA_exonic	0.007637	9.1e-20	0.0414281	3.51085e-18
rs72926890	2	202685764	CDK15	intronic	0.007648	1.1e-11	0.0677952	3.04974e-10
rs117569440	6	151991099	CCDC170(dist=48771),ESR1(dist=20532)	intergenic	0.00766	4.7e-33	0.031589	2.93916e-31
rs11633180	15	63978080	HERC1	intronic	0.007682	2.5e-08	0.098436	5.44692e-07
rs4355720	7	83678952	SEMA3A	intronic	0.007704	2.1e-14	0.0538097	6.54316e-13
rs13078949	3	49361791	USP4	intronic	0.00772	2.7e-26	0.0351869	1.34953e-24
rs745429	5	36649049	SLC1A3	intronic	0.007728	3.2e-21	0.0396313	1.32577e-19
rs7575698	2	118944070	LOC100506797(dist=108)	upstream	0.007733	3.4e-29	0.0335498	1.88693e-27
rs2404713	19	33460536	CEP89	intronic	0.007773	1.2e-12	0.0614333	3.45875e-11
rs271173	6	133312222	RPS12(dist=173519),LINC00326(dist=96997)	intergenic	0.007809	2.7e-19	0.0423472	1.03167e-17
rs139380031	7	98911827	MYH16(dist=16233),ARPC1A(dist=11669)	intergenic	0.007836	2.2e-11	0.0703005	6.03118e-10
rs7135166	12	90543932	LINC02399(dist=200429),LINC02392(dist=143163)	intergenic	0.007837	7.5e-145	0.0135121	3.7306e-142
rs117064831	11	68111289	LRP5	intronic	0.007837	2.4e-17	0.0464088	8.48412e-16
rs116940907	18	60143747	TNFRSF11A(dist=88804),ZCCHC2(dist=46911)	intergenic	0.007845	1.3e-07	0.109198	2.64932e-06
rs68171620	12	50937538	DIP2B	intronic	0.007856	1.1e-09	0.0859706	2.73057e-08
rs9904409	17	42680402	FZD2(dist=41772),LINC01180(dist=43330)	intergenic	0.00789	1.8e-08	0.097262	3.98082e-07
rs7766328	6	27175296	MIR3143(dist=59829),PRSS16(dist=40206)	intergenic	0.007902	7e-08	0.104864	1.46557e-06
rs56344368	2	219160749	PNKD	intronic	0.007903	1.9e-09	0.0886313	4.67073e-08
rs75246779	3	156410088	TIPARP	intronic	0.007906	1.4e-34	0.0321388	9.47963e-33
rs310762	3	12224151	SYN2	intronic	0.007967	1.2e-12	0.0623019	3.50199e-11
rs79970694	2	119227577	LOC100506797(dist=283615),LOC101927709(dist=129782)	intergenic	0.007968	8.8e-21	0.0408696	3.61194e-19
rs1897207	8	10615235	LOC102723313	ncRNA_intronic	0.00797	1.6e-49	0.0311328	1.83275e-47
rs79988234	1	22496841	WNT4(dist=27322),MIR4418(dist=95891)	intergenic	0.007982	2.4e-16	0.0490483	8.23738e-15
rs112640594	11	86948389	TMEM135	intronic	0.007983	1.7e-14	0.0543359	5.372e-13
rs6943521	7	120955484	CPED1(dist=17986),WNT16(dist=9937)	intergenic	0.00806	3.1e-54	0.0285764	3.80326e-52
rs79216873	17	69346741	CASC17(dist=148421),LINC02095(dist=671251)	intergenic	0.008163	2.2e-11	0.0718984	6.16205e-10
rs78304940	17	69332237	CASC17(dist=133917),LINC02095(dist=685755)	intergenic	0.008164	3.1e-11	0.0730224	8.6203e-10
rs2548331	5	72257180	FCHO2	intronic	0.008177	2.5e-08	0.101183	5.5971e-07
rs1564002	16	51767734	SALL1(dist=582551),LINC01571(dist=28696)	intergenic	0.008193	2.5e-60	0.026187	3.5229e-58
rs72721198	1	172271581	DNM3	intronic	0.008196	4.4e-07	0.120663	8.75588e-06
rs74385711	3	41132665	ZNF621(dist=551380),CTNNB1(dist=108250)	intergenic	0.008203	3.8e-07	0.119757	7.63795e-06
rs61918360	11	102000625	YAP1	intronic	0.008257	2.3e-09	0.0919406	5.74773e-08
rs62476349	7	121019520	FAM3C	intronic	0.008264	7.6e-78	0.0210949	1.5203e-75
rs76118494	7	37872521	GPR141(dist=89098),NME8(dist=15678)	intergenic	0.00828	4.8e-08	0.105097	1.0432e-06
rs1560414	3	156441749	TIPARP(dist=17192),LINC00886(dist=23383)	intergenic	0.008283	5.9e-19	0.0445025	2.31147e-17
rs11241692	5	122727819	CEP120	intronic	0.008302	4.6e-09	0.0944402	1.11391e-07
rs190123955	7	121183254	FAM3C(dist=146832),PTPRZ1(dist=329905)	intergenic	0.008353	1.9e-46	0.0322784	2.08701e-44
rs10864495	1	11292666	MTOR	intronic	0.008389	2.3e-21	0.0415865	1.012e-19
rs76179844	7	38154164	EPDR1(dist=162622),STARD3NL(dist=63644)	intergenic	0.008395	1.8e-41	0.0339029	1.78327e-39
rs1717733	7	38001207	EPDR1(dist=9665),STARD3NL(dist=216601)	intergenic	0.008402	1.3e-35	0.0334108	9.43934e-34
rs72709965	14	54725801	BMP4(dist=302192),CDKN3(dist=137785)	intergenic	0.008411	4.8e-16	0.0513166	1.67051e-14
rs17718772	8	10648056	PINX1	intronic	0.008424	1.4e-28	0.0354484	7.92737e-27
rs143887988	11	86883980	TMEM135	intronic	0.008567	4.1e-10	0.0865076	1.10861e-08
rs2252589	12	51041957	DIP2B	intronic	0.00859	1e-09	0.0907328	2.64424e-08
rs12492968	3	156541837	LINC00886(dist=6986),LEKR1(dist=2259)	intergenic	0.008614	3.9e-40	0.0351347	3.7544e-38
rs2473241	1	22596600	MIR4418(dist=3807),ZBTB40(dist=181744)	intergenic	0.008622	1.7e-12	0.0666957	5.21519e-11
rs1440715	11	15829989	LOC102724957(dist=103075),SOX6(dist=158006)	intergenic	0.008632	5.4e-11	0.0778733	1.53389e-09
rs17656454	13	100114342	UBAC2(dist=75589),LINC01232(dist=24874)	intergenic	0.008651	2.5e-08	0.104692	5.78556e-07
rs6569862	6	133259754	RPS12(dist=121051),LINC00326(dist=149465)	intergenic	0.008693	4.8e-37	0.0355417	4.008e-35
rs2446415	15	51651150	GLDN	intronic	0.008706	6.9e-12	0.0721354	2.08323e-10
rs4943973	11	86866041	TMEM135	intronic	0.008716	4e-71	0.0236719	7.30727e-69
rs186406172	17	42174234	HDAC5	intronic	0.008739	2.9e-16	0.0521983	1.05032e-14
rs55741569	7	95985489	SLC25A13(dist=34030),SEM1(dist=125449)	intergenic	0.008814	4.8e-18	0.0480512	1.88499e-16
rs2924694	11	68591578	CPT1A	intronic	0.008815	1.9e-10	0.08415	5.29039e-09
rs1581630	12	28619311	CCDC91	intronic	0.008829	8.8e-28	0.0370258	5.04792e-26
rs6465487	7	95760694	SLC25A13	intronic	0.008851	1.3e-10	0.082721	3.65298e-09
rs112259931	1	22006431	USP48	intronic	0.008866	3e-07	0.123742	6.40418e-06
rs2300094	1	11266044	MTOR	intronic	0.008953	1.2e-20	0.044357	5.30445e-19
rs7553325	1	67010104	SGIP1	intronic	0.008956	4.9e-09	0.0988726	1.23776e-07
rs113264683	7	105504890	ATXN7L1	intronic	0.008959	5.9e-21	0.0441568	2.66728e-19
rs77999898	6	81503533	BCKDHB(dist=447546),FAM46A(dist=951914)	intergenic	0.008965	2.8e-07	0.124164	6.03608e-06
rs165052	2	55021758	EML6	intronic	0.008967	2.1e-50	0.0338522	2.68914e-48
rs192826952	20	10335178	SNAP25(dist=47110),MKKS(dist=50250)	intergenic	0.008967	5.1e-09	0.0985961	1.2805e-07
rs115928123	4	87909980	AFF1	intronic	0.008969	1.6e-07	0.118854	3.50177e-06
rs2601154	15	90894284	GABARAPL3(dist=1605),ZNF774(dist=1193)	intergenic	0.00898	8.1e-29	0.0370262	4.85824e-27
rs79523374	7	20287637	LOC100506098(dist=26315),LOC101927769(dist=48694)	intergenic	0.008982	1.4e-07	0.117455	3.06667e-06
rs73403721	6	29762814	LOC554223	ncRNA_intronic	0.009003	3.4e-12	0.0708055	1.06103e-10
rs4346455	20	10879336	LOC101929413	ncRNA_intronic	0.009063	2.1e-09	0.0964091	5.54905e-08
rs72840032	10	101889964	CPN1(dist=48322),ERLIN1(dist=19883)	intergenic	0.009069	8.7e-11	0.0821692	2.51068e-09
rs17770539	2	119010598	LOC100506797(dist=66636),LOC101927709(dist=346761)	intergenic	0.009114	1.5e-32	0.0358911	1.04014e-30
rs10993055	9	96867185	PTPDC1	intronic	0.009125	5.4e-17	0.0520083	2.08098e-15
rs4680338	3	156794425	LEKR1(dist=30507),LINC00880(dist=5031)	intergenic	0.009227	2.8e-50	0.0347787	3.65594e-48
rs1247957	12	53961493	ATF7	intronic	0.009239	8.4e-08	0.115869	1.90158e-06
rs62070347	17	28482366	NSRP1	intronic	0.009263	7.7e-11	0.082603	2.25377e-09
rs2422142	1	172454826	C1orf105(dist=16857),SUCO(dist=46663)	intergenic	0.009288	4.1e-12	0.0731667	1.29975e-10
rs921956	8	71718185	XKR9(dist=70008),EYA1(dist=391483)	intergenic	0.009331	2.6e-08	0.109211	6.25641e-07
rs9382617	6	56175482	COL21A1	intronic	0.009333	1.1e-08	0.10483	2.73185e-07
rs10168129	2	42191788	C2orf91(dist=10845),PKDCC(dist=83373)	intergenic	0.009341	1.3e-32	0.0366306	9.2257e-31
rs74331091	5	50752996	ISL1(dist=62433),LINC02118(dist=550869)	intergenic	0.009346	3.9e-11	0.0801342	1.16966e-09
rs183079462	7	120755703	CPED1	intronic	0.009425	6.4e-21	0.0456808	2.97806e-19
rs7546094	1	113154400	ST7L	intronic	0.009429	3e-15	0.0578814	1.09134e-13
rs34945187	8	71852412	XKR9(dist=204235),EYA1(dist=257256)	intergenic	0.009442	7.5e-08	0.11638	1.72232e-06
rs17184911	6	29720821	IFITM4P(dist=1896),HCG4(dist=37987)	intergenic	0.009478	1.7e-12	0.0711915	5.53837e-11
rs11629071	14	54689818	BMP4(dist=266209),CDKN3(dist=173768)	intergenic	0.009529	5.5e-16	0.0560034	2.07258e-14
rs1109304	11	8955455	C11orf16(dist=902)	upstream	0.009543	2.2e-28	0.0390793	1.35649e-26
rs11250076	8	10647823	PINX1	intronic	0.00955	5.7e-62	0.0289203	9.42167e-60
rs75690008	8	8513817	PRAG1(dist=274473),CLDN23(dist=45849)	intergenic	0.00956	4.7e-08	0.113821	1.10623e-06
rs76488391	7	121050915	FAM3C(dist=14493),PTPRZ1(dist=462244)	intergenic	0.00957	3.5e-28	0.039011	2.13342e-26
rs11837126	12	2509650	CACNA1C	intronic	0.009575	3.5e-22	0.045104	1.76203e-20
rs11844841	14	61050397	SIX6(dist=71872),SALRNA1(dist=55537)	intergenic	0.009587	7.4e-11	0.0836478	2.19617e-09
rs35156638	7	95897669	SLC25A13	intronic	0.009627	2.7e-13	0.0664818	9.17221e-12
rs199500	17	44863413	WNT3	intronic	0.00963	3.2e-13	0.0669313	1.08139e-11
rs75425986	9	112473564	PALM2	intronic	0.009634	3.5e-08	0.111888	8.38577e-07
rs17836662	22	50672154	TUBGCP6	intronic	0.009644	1.3e-08	0.107434	3.25478e-07
rs2513205	11	86772468	TMEM135	intronic	0.00965	7.1e-51	0.0356826	9.74902e-49
rs12900987	15	91071776	IQGAP1(dist=26301),CRTC3(dist=1342)	intergenic	0.009654	6e-37	0.0380396	5.28866e-35
rs568943	2	45873914	SRBD1(dist=35481),PRKCE(dist=5129)	intergenic	0.009668	3.3e-11	0.0806721	1.00783e-09
rs12672000	7	26697501	C7orf71(dist=10612),SKAP2(dist=9180)	intergenic	0.009693	1.5e-11	0.0785679	4.69112e-10
rs28481453	15	85612036	PDE8A	intronic	0.009712	4.9e-27	0.0397684	2.85497e-25
rs12293302	11	15776444	LOC102724957(dist=49530),SOX6(dist=211551)	intergenic	0.009712	2.3e-20	0.0471904	1.05404e-18
rs6911288	6	21822182	CASC15	ncRNA_intronic	0.009735	7.2e-08	0.116593	1.66617e-06
rs78804632	6	27011460	LINC00240(dist=19707),HIST1H2BJ(dist=88635)	intergenic	0.009764	4.7e-08	0.114176	1.1088e-06
rs76149623	7	95826453	SLC25A13	intronic	0.009766	2.7e-09	0.100014	7.21787e-08
rs6510325	19	33513068	RHPN2	intronic	0.009769	2.8e-23	0.0441766	1.47979e-21
rs42068	7	95716570	DYNC1I1	intronic	0.009774	5.3e-19	0.0491533	2.29449e-17
rs74538877	11	67976593	KMT5B	intronic	0.009798	3e-09	0.100495	7.99629e-08
rs77011919	6	29955525	HCG9(dist=9348),ZNRD1ASP(dist=13263)	intergenic	0.009855	1.3e-11	0.0789959	4.12687e-10
rs7121504	11	86654089	NONE(dist=NONE),FZD4(dist=2628)	intergenic	0.009855	2.7e-08	0.111481	6.59092e-07
rs143432607	7	96964424	SDHAF3(dist=153349),TAC1(dist=396847)	intergenic	0.00987	3.2e-07	0.129804	7.05951e-06
rs184175635	11	27293674	BBOX1-AS1(dist=52014),CCDC34(dist=66387)	intergenic	0.009898	4.2e-10	0.0928272	1.21132e-08
rs12623169	2	54835294	SPTBN1	intronic	0.009904	1.4e-15	0.0582347	5.26145e-14
rs1486918	8	78784277	LOC102724874(dist=395710),PKIA(dist=644059)	intergenic	0.009945	2.9e-10	0.0914813	8.46484e-09
rs12030509	1	219880822	LOC102723886(dist=150156),RNU5F-1(dist=165797)	intergenic	0.009954	1.6e-29	0.0401442	1.0647e-27
rs12704830	7	95663709	DYNC1I1	intronic	0.009961	7.1e-09	0.105098	1.83274e-07
rs8058883	16	429059	TMEM8A	intronic	0.009962	1.8e-18	0.0508574	7.6765e-17
rs10418775	19	33192384	NUDT19	intronic	0.009971	1e-09	0.0972518	2.81479e-08
rs2772312	1	68611240	GNG12-AS1	ncRNA_intronic	0.009988	5.5e-11	0.0840823	1.67686e-09
rs10471608	5	50853897	ISL1(dist=163334),LINC02118(dist=449968)	intergenic	0.010023	7.1e-11	0.0853444	2.14684e-09
rs149266798	17	41611794	DHX8,ETV4	intronic	0.010111	8.5e-08	0.119617	1.97732e-06
rs62257806	3	50934349	DOCK3	intronic	0.010157	1.1e-23	0.0453881	6.10746e-22
rs181196802	17	41995889	FAM215A(dist=534)	downstream	0.010184	2.6e-09	0.102289	7.13241e-08
rs62229373	21	37699183	MORC3	intronic	0.010216	3.8e-08	0.115706	9.3095e-07
rs7454865	6	152034387	ESR1	intronic	0.010217	4e-32	0.0398054	2.99504e-30
rs7833295	8	117042158	LINC00536	ncRNA_intronic	0.010237	1.3e-08	0.110153	3.33696e-07
rs12420618	11	65412974	SIPA1	intronic	0.010265	1.1e-23	0.0456595	6.13944e-22
rs17767573	17	69790525	CASC17(dist=592205),LINC02095(dist=227467)	intergenic	0.010335	6.4e-11	0.0874631	2.00336e-09
rs66538320	3	156392135	TIPARP-AS1	ncRNA_exonic	0.010338	3.1e-30	0.0415463	2.20776e-28
rs113837185	6	81489556	BCKDHB(dist=433569),FAM46A(dist=965891)	intergenic	0.010372	2.8e-07	0.132402	6.39558e-06
rs73401939	6	29740346	IFITM4P(dist=21421),HCG4(dist=18462)	intergenic	0.010382	2.9e-12	0.0773319	9.94465e-11
rs7133974	12	51184577	ATF1	intronic	0.010385	6.5e-16	0.0591643	2.5671e-14
rs34798099	18	13738781	RNMT	intronic	0.010419	4.5e-20	0.0502243	2.14418e-18
rs10992882	9	96481360	PHF2(dist=39491),MIR4291(dist=100279)	intergenic	0.010464	2.2e-16	0.0587284	9.04403e-15
rs12734326	1	240644644	MIR1273E	ncRNA_intronic	0.010468	2e-07	0.129236	4.63961e-06
rs113564455	6	29743669	IFITM4P(dist=24744),HCG4(dist=15139)	intergenic	0.010471	2.9e-12	0.0774554	9.96739e-11
rs2999155	1	113221658	MOV10	intronic	0.010487	5.1e-15	0.0623405	1.94305e-13
rs79168586	6	27798544	HIST1H4K(dist=408)	downstream	0.010489	7.2e-09	0.107986	1.91103e-07
rs825963	12	90726160	LINC02392(dist=31685),LINC00615(dist=585640)	intergenic	0.010518	8.6e-14	0.0673511	3.14177e-12
rs879591	7	28759014	CREB5	intronic	0.01052	3.7e-23	0.0467522	2.0456e-21
rs74839890	6	27746815	LOC100131289(dist=15849),HIST1H2BL(dist=28442)	intergenic	0.010562	1.2e-08	0.111301	3.1396e-07
rs79044246	3	156492271	LINC00886	ncRNA_intronic	0.010578	2.5e-37	0.0426997	2.54175e-35
rs17827494	22	39180472	DNAL4	intronic	0.010634	5.7e-13	0.0722804	2.01534e-11
rs9693223	8	9106958	LOC101929128(dist=46592),LOC157273(dist=75603)	intergenic	0.010646	2.8e-24	0.0460479	1.63278e-22
rs34619035	7	96369721	SEM1(dist=30518),DLX6-AS1(dist=228106)	intergenic	0.010716	6.4e-13	0.0730777	2.26865e-11
rs112844621	17	41896175	MPP3	intronic	0.010744	4.1e-14	0.0674017	1.54287e-12
rs4984305	15	63929011	HERC1	intronic	0.010748	9.7e-09	0.111358	2.58046e-07
rs1028202	8	78679099	LOC102724874(dist=290532),PKIA(dist=749237)	intergenic	0.010752	2.8e-09	0.105281	7.86516e-08
rs7310602	12	90413738	LINC02399(dist=70235),LINC02392(dist=273357)	intergenic	0.010757	1e-51	0.038742	1.53945e-49
rs74856421	16	3773110	TRAP1(dist=5512),CREBBP(dist=1946)	intergenic	0.010759	2.8e-08	0.116466	7.09357e-07
rs7899083	10	77865185	LRMDA	intronic	0.010812	4e-08	0.118714	9.99596e-07
rs10483631	14	54754178	BMP4(dist=330569),CDKN3(dist=109408)	intergenic	0.010838	5e-16	0.060863	2.05134e-14
rs8003649	14	60787269	PPM1A(dist=21464),LINC02322(dist=2645)	intergenic	0.010845	1.7e-12	0.076736	5.94641e-11
rs7311902	12	54015236	ATF7	intronic	0.010918	5.7e-08	0.121604	1.40317e-06
rs11963288	6	56335304	DST	intronic	0.010927	3.6e-16	0.0610413	1.49718e-14
rs7688308	4	88806945	MEPE(dist=38977),SPP1(dist=89857)	intergenic	0.010985	3.3e-39	0.0437549	3.72733e-37
rs6978527	7	15706282	MEOX2	intronic	0.010997	3.7e-31	0.043306	2.88729e-29
rs12452415	17	54286628	ANKFN1	intronic	0.011008	5e-51	0.0402773	7.8093e-49
rs354215	2	54927987	SPTBN1(dist=29404),EML6(dist=24162)	intergenic	0.011026	1.3e-22	0.0490044	7.28758e-21
rs7138497	12	28395851	CCDC91	intronic	0.011042	1.6e-22	0.0491537	8.95911e-21
rs9383910	6	151820799	CCDC170	intronic	0.011077	3.1e-81	0.0277705	8.85552e-79
rs8592	17	36958065	CWC25(NM_017748:c.*280T>C)	UTR3	0.01109	4.6e-09	0.109921	1.2887e-07
rs17143147	7	120719961	CPED1	intronic	0.011093	1.9e-104	0.0232526	7.42425e-102
rs12139975	1	67066035	SGIP1	intronic	0.011098	1.2e-13	0.0697125	4.4435e-12
rs11961696	6	157380253	ARID1B	intronic	0.011099	8.1e-08	0.125037	1.97459e-06
rs115762692	2	119094950	LOC100506797(dist=150988),LOC101927709(dist=262409)	intergenic	0.0111	2.1e-08	0.116322	5.474e-07
rs56225290	19	33327202	SLC7A9	intronic	0.011103	1.3e-10	0.0930431	4.0672e-09
rs12406679	1	22602254	MIR4418(dist=9461),ZBTB40(dist=176090)	intergenic	0.01117	5.8e-33	0.0419098	4.74974e-31
rs6549962	3	30029027	RBMS3	intronic	0.011216	1.1e-07	0.127278	2.66293e-06
rs2512495	11	86826934	TMEM135	intronic	0.011226	8.1e-109	0.0226859	3.47085e-106
rs17595772	3	49409704	RHOA	intronic	0.011256	8.1e-30	0.043617	5.96652e-28
rs16934924	9	16709074	BNC2	intronic	0.011285	1.6e-11	0.085692	5.41722e-10
rs10769948	11	8761782	ST5	intronic	0.011368	2e-20	0.0522651	1.01639e-18
rs17646349	8	8933257	SNORD3I(dist=17117),PPP1R3B(dist=60507)	intergenic	0.011369	1.1e-13	0.0708599	4.16024e-12
rs7603114	2	40666351	SLC8A1	intronic	0.011373	6.7e-32	0.0429452	5.39182e-30
rs75673685	4	816900	CPLX1	intronic	0.011406	1.2e-10	0.0938775	3.82591e-09
rs28620094	15	70575008	TLE3(dist=184752),LINC02205(dist=221238)	intergenic	0.011409	3.2e-27	0.0447334	2.11868e-25
rs12899671	15	63892911	USP3-AS1	ncRNA_exonic	0.011435	7e-09	0.113029	1.9494e-07
rs1156447	14	70505269	SMOC1(dist=6186),SLC8A3(dist=5665)	intergenic	0.011449	2.4e-07	0.137126	5.76522e-06
rs117655718	6	151828649	CCDC170	intronic	0.01152	4.7e-41	0.0435874	5.80381e-39
rs4641450	11	15396295	INSC(dist=127539),LOC102724957(dist=269136)	intergenic	0.011532	1e-14	0.0671761	3.9735e-13
rs4240532	1	112929467	LINC01750(dist=388004),CTTNBP2NL(dist=9333)	intergenic	0.011542	1.8e-08	0.118104	4.81449e-07
rs182192706	19	33646765	WDR88	intronic	0.011544	1.6e-14	0.068248	6.34037e-13
rs75505823	12	57540956	LRP1-AS	ncRNA_intronic	0.011547	6.7e-09	0.113271	1.87573e-07
rs183025777	17	2206772	SMG6	intronic	0.011547	5.2e-08	0.123799	1.31655e-06
rs140553377	17	59313911	BCAS3	intronic	0.011593	7.5e-11	0.0922454	2.44689e-09
rs148879898	4	800771	CPLX1	intronic	0.011606	9.6e-39	0.0450438	1.10286e-36
rs116564013	2	119619633	EN1(dist=13874),MARCO(dist=80112)	intergenic	0.011647	7.6e-172	0.0192429	7.05148e-169
rs118127566	7	95691419	DYNC1I1	intronic	0.011743	1.9e-10	0.0977355	6.09161e-09
rs138081769	4	697607	MFSD7(dist=14377),PCGF3(dist=1923)	intergenic	0.011745	4.2e-40	0.0445386	5.07657e-38
rs3131512	1	25040331	SRRM1(dist=40559),CLIC4(dist=31429)	intergenic	0.011789	2e-10	0.0977278	6.41902e-09
rs11048452	12	26453917	SSPN(dist=66209),ITPR2(dist=34353)	intergenic	0.011809	1.4e-08	0.118675	3.84973e-07
rs148868301	17	42417823	SLC25A39(dist=15585),GRN(dist=4631)	intergenic	0.011817	3.8e-13	0.0759103	1.44094e-11
rs2407778	5	122700656	CEP120	intronic	0.011846	2.5e-08	0.121895	6.70983e-07
rs146809974	16	51192225	SALL1(dist=7042),LINC01571(dist=604205)	intergenic	0.011862	1.4e-12	0.0799527	5.16835e-11
rs2501278	1	22371711	LINC00339(dist=13994),CDC42(dist=7409)	intergenic	0.011864	1.9e-11	0.0886768	6.59e-10
rs71506892	9	18660520	ADAMTSL1	intronic	0.011908	5.3e-09	0.114244	1.53013e-07
rs151024313	12	49707209	LOC101927267	ncRNA_intronic	0.011934	3.9e-46	0.0427897	5.60933e-44
rs3010269	5	71949079	LINC02056	ncRNA_intronic	0.011954	7.1e-09	0.115763	2.0159e-07
rs453925	21	36896655	LOC100506403	ncRNA_intronic	0.01196	2.9e-17	0.0614653	1.34042e-15
rs140066447	17	2016384	SMG6	intronic	0.011996	7.5e-08	0.129155	1.90509e-06
rs2598010	7	37926515	NME8	intronic	0.012057	1.1e-08	0.118821	3.0807e-07
rs301602	11	86978312	TMEM135	intronic	0.012061	3.2e-23	0.0507814	1.9304e-21
rs1397190	3	156376555	SSR3(dist=103566),TIPARP-AS1(dist=14405)	intergenic	0.012138	6.2e-18	0.0597483	2.96531e-16
rs142643995	17	2017993	SMG6	intronic	0.012162	2.5e-21	0.0531897	1.39279e-19
rs2952578	7	121061806	FAM3C(dist=25384),PTPRZ1(dist=451353)	intergenic	0.012199	1.9e-09	0.112312	5.87053e-08
rs12168402	22	39245673	NPTXR(dist=5656),CBX6(dist=11759)	intergenic	0.012203	6.8e-10	0.106432	2.16465e-08
rs10838635	11	46945227	LRP4(dist=5054),C11orf49(dist=13013)	intergenic	0.012216	8.8e-51	0.0431153	1.44514e-48
rs140321449	12	90478972	LINC02399(dist=135469),LINC02392(dist=208123)	intergenic	0.012241	9e-10	0.108178	2.85034e-08
rs9426772	1	21959590	RAP1GAP	intronic	0.012246	2.2e-12	0.0832278	8.22631e-11
rs12419237	11	65365077	MAP3K11(dist=149)	downstream	0.012272	1.1e-33	0.0442476	9.83645e-32
rs4690340	4	848280	GAK	intronic	0.012349	8.2e-21	0.0542879	4.47039e-19
rs113699636	6	29961016	HCG9(dist=14839),ZNRD1ASP(dist=7772)	intergenic	0.01239	1.8e-11	0.0912639	6.41707e-10
rs13110199	4	38414766	TBC1D1(dist=273970),LINC01258(dist=7517)	intergenic	0.012401	1.2e-17	0.0612986	5.73519e-16
rs117173686	10	54435417	LINC01468(dist=205124),MBL2(dist=89723)	intergenic	0.012446	3.3e-94	0.0255143	1.25015e-91
rs11593506	10	20332488	PLXDC2	intronic	0.012476	1.1e-07	0.134769	2.80051e-06
rs12542381	8	10427495	PRSS55(dist=15819),RP1L1(dist=36365)	intergenic	0.012495	1.2e-30	0.0469794	9.8172e-29
rs6964344	7	120591936	ING3	intronic	0.01251	1.3e-41	0.0459191	1.74689e-39
rs189387072	2	54734097	SPTBN1	intronic	0.012548	1.4e-12	0.0825955	5.32767e-11
rs1798796	3	41190647	ZNF621(dist=609362),CTNNB1(dist=50268)	intergenic	0.012574	5e-14	0.0744318	2.05313e-12
rs117152419	11	87362825	TMEM135(dist=322949),LOC105369423(dist=66421)	intergenic	0.012618	7.3e-09	0.119106	2.1229e-07
rs28578360	17	63327222	RGS9(dist=103401),CRAT40(dist=126437)	intergenic	0.012646	1.3e-25	0.0499536	8.80073e-24
rs1472866	4	146849715	ZNF827	intronic	0.012657	1.6e-10	0.101219	5.37279e-09
rs10145755	14	104121984	KLC1	intronic	0.012794	4.8e-48	0.0441435	7.42029e-46
rs112546097	6	27692993	LINC01012(dist=14992),LOC100131289(dist=36530)	intergenic	0.012795	9.2e-09	0.121728	2.67798e-07
rs139776771	6	26839080	GUSBP2(dist=186)	downstream	0.012847	2.4e-08	0.127408	6.73322e-07
rs11063180	12	589227	B4GALNT3	intronic	0.01289	2.3e-07	0.145886	5.88164e-06
rs2365343	12	54038149	ATF7(dist=17950),ATP5G2(dist=20795)	intergenic	0.012891	8.5e-08	0.135471	2.22715e-06
rs2238688	19	46009520	PPM1N(dist=3756),VASP(dist=1168)	intergenic	0.012932	6.9e-21	0.0562045	3.9116e-19
rs28564757	19	33214925	TDRD12	intronic	0.013022	5.7e-10	0.110148	1.89715e-08
rs138623085	7	30968872	AQP1(dist=3740),GHRHR(dist=34764)	intergenic	0.013056	5.5e-08	0.13369	1.48681e-06
rs62185671	20	10977878	LOC101929413(dist=87958),C20orf187(dist=29314)	intergenic	0.013156	1.4e-36	0.0472206	1.49731e-34
rs111259075	6	27767959	LOC100131289(dist=36993),HIST1H2BL(dist=7298)	intergenic	0.013181	2.1e-08	0.128849	6.0195e-07
rs4952896	2	48116126	FBXO11	intronic	0.013243	1.2e-07	0.141026	3.16934e-06
rs17194551	6	30160031	TRIM26	intronic	0.013263	2e-10	0.106066	6.91347e-09
rs7827063	8	10657815	PINX1	intronic	0.013268	2.2e-28	0.0492569	1.69085e-26
rs118028399	6	133187529	RPS12(dist=48826),LINC00326(dist=221690)	intergenic	0.013271	3.7e-12	0.090093	1.43823e-10
rs77481819	17	28200904	SSH2	intronic	0.013285	3.4e-11	0.0980675	1.24461e-09
rs6066113	20	45544149	EYA2	intronic	0.013419	2e-08	0.130468	5.81167e-07
rs4396295	11	68474153	TESMIN(dist=755)	downstream	0.01343	8.7e-26	0.0520364	6.19729e-24
rs148194817	12	90533252	LINC02399(dist=189749),LINC02392(dist=153843)	intergenic	0.013458	2.5e-20	0.0590536	1.41293e-18
rs191607053	7	51215781	COBL	intronic	0.013489	5e-08	0.136003	1.38593e-06
rs138399391	14	60876990	LINC02322(dist=86365),C14orf39(dist=25684)	intergenic	0.013512	2.5e-08	0.13237	7.21886e-07
rs6803350	3	156440917	TIPARP(dist=16360),LINC00886(dist=24215)	intergenic	0.013569	9.6e-34	0.0480791	9.32069e-32
rs627345	17	41714118	ETV4(dist=90318),MEOX1(dist=3640)	intergenic	0.013585	1.2e-14	0.0762324	5.32964e-13
rs2601171	15	90915128	ZNF774(dist=10413),IQGAP1(dist=16345)	intergenic	0.013609	1.1e-29	0.0502204	9.16519e-28
rs12654806	5	122763965	CEP120(dist=4679),CSNK1G3(dist=83828)	intergenic	0.013611	7.8e-11	0.102925	2.81016e-09
rs147468822	12	90548234	LINC02399(dist=204731),LINC02392(dist=138861)	intergenic	0.013626	2.4e-20	0.0594845	1.36723e-18
rs6792049	3	156353161	SSR3(dist=80172),TIPARP-AS1(dist=37799)	intergenic	0.013676	3e-19	0.0613621	1.63612e-17
rs6134010	20	10709171	JAG1(dist=54477),LINC01752(dist=24567)	intergenic	0.01371	3.4e-10	0.111231	1.18411e-08
rs13094553	3	156609300	LEKR1	intronic	0.013768	6.4e-08	0.13925	1.77428e-06
rs139942296	7	96056487	SLC25A13(dist=105028),SEM1(dist=54451)	intergenic	0.013777	2e-12	0.0901848	8.09467e-11
rs36095869	1	22519321	WNT4(dist=49802),MIR4418(dist=73411)	intergenic	0.013789	1.7e-38	0.05146	2.19686e-36
rs2139324	8	78718574	LOC102724874(dist=330007),PKIA(dist=709762)	intergenic	0.013891	4.1e-09	0.126119	1.32242e-07
rs72819503	17	2125457	SMG6	intronic	0.013935	1.6e-10	0.109029	5.74956e-09
rs77443547	8	10449075	PRSS55(dist=37399),RP1L1(dist=14785)	intergenic	0.013936	2.3e-08	0.134189	6.79989e-07
rs28732236	6	32430976	HLA-DRA(dist=18150),HLA-DRB5(dist=54178)	intergenic	0.013949	5e-08	0.138542	1.41029e-06
rs79949269	6	28211412	ZKSCAN4(NM_019110:c.*1482T>C,NM_001304506:c.*1482T>C)	UTR3	0.01398	7.5e-11	0.105022	2.76098e-09
rs76906310	1	22706398	MIR4418(dist=113605),ZBTB40(dist=71946)	intergenic	0.014002	1.8e-11	0.0997028	6.97041e-10
rs117928123	14	54631231	BMP4(dist=207622),CDKN3(dist=232355)	intergenic	0.014033	4.9e-09	0.127231	1.57003e-07
rs62263031	3	48345545	NME6(dist=2370),SPINK8(dist=2791)	intergenic	0.01404	4.7e-26	0.0535148	3.47623e-24
rs725158	1	22378280	CDC42(dist=840)	upstream	0.014041	1.8e-49	0.0486109	3.16775e-47
rs117908996	17	1990678	SMG6(NM_001282326:c.-220A>G)	UTR5	0.014058	1.7e-20	0.0604558	9.96606e-19
rs28834501	8	78764598	LOC102724874(dist=376031),PKIA(dist=663738)	intergenic	0.014066	3.9e-09	0.126148	1.26411e-07
rs113676148	17	2103920	SMG6	intronic	0.014081	2.2e-11	0.0999433	8.45381e-10
rs2032869	19	33330666	SLC7A9	intronic	0.014088	5.1e-15	0.0761411	2.34829e-13
rs59415822	15	51413764	MIR4713HG	ncRNA_intronic	0.014089	4e-08	0.137123	1.14427e-06
rs113863887	18	53422145	TCF4(dist=118921),LINC01415(dist=19687)	intergenic	0.01411	5e-09	0.126674	1.59273e-07
rs11556354	6	127664661	ECHDC1(NM_018479:c.-12488C>T,NM_001105545:c.-16377C>T,NM_001105544:c.-16377C>T,NM_001002030:c.-12488C>T)	UTR5	0.014111	4.5e-15	0.0760667	2.08676e-13
rs1338015	6	133497320	LINC00326(dist=69603),EYA4(dist=65175)	intergenic	0.014134	6.2e-14	0.081368	2.7407e-12
rs3756694	5	135665495	TRPC7	intronic	0.014142	2.8e-08	0.134694	8.14886e-07
rs2982685	6	152284928	ESR1	intronic	0.014174	4.7e-11	0.103327	1.77217e-09
rs16941866	16	86725901	FOXL1(dist=110597),LINC02189(dist=28389)	intergenic	0.014186	4.5e-11	0.103317	1.70043e-09
rs75815271	3	48405661	SPINK8(dist=35830),FBXW12(dist=8048)	intergenic	0.014229	4.4e-29	0.0519266	3.69129e-27
rs9382575	6	55881305	BMP5(dist=140917),COL21A1(dist=40083)	intergenic	0.014229	2.8e-09	0.123926	9.17009e-08
rs7596408	2	153473435	FMNL2	intronic	0.014251	2.7e-09	0.124047	8.8658e-08
rs141254963	15	51525283	MIR4713HG	ncRNA_intronic	0.014343	3.5e-07	0.157744	9.19041e-06
rs75734873	7	25890788	NPVF(dist=622683),MIR148A(dist=98751)	intergenic	0.014372	8.7e-10	0.119364	3.0247e-08
rs12326005	17	43088228	C1QL1(dist=42584),DCAKD(dist=12478)	intergenic	0.014381	1.6e-16	0.0721009	8.10594e-15
rs912387	13	22185794	MICU2(dist=7439),FGF9(dist=59421)	intergenic	0.014396	2e-08	0.134731	5.98305e-07
rs73498310	18	77253036	NFATC1	intronic	0.014399	4.4e-20	0.0623741	2.57696e-18
rs55634147	11	27629719	BDNF-AS	ncRNA_intronic	0.014458	9.3e-12	0.0993655	3.74197e-10
rs13422401	2	202776857	CDK15(dist=16584),FZD7(dist=122453)	intergenic	0.014508	3.1e-11	0.103292	1.20365e-09
rs11897136	2	191711080	NAB1(dist=153588),GLS(dist=34467)	intergenic	0.014568	3.4e-09	0.126952	1.12026e-07
rs77567115	7	38078195	EPDR1(dist=86653),STARD3NL(dist=139613)	intergenic	0.01461	2.7e-08	0.137301	8.03667e-07
rs79479609	11	86947224	TMEM135	intronic	0.014625	1.7e-61	0.0419336	3.99365e-59
rs55902035	7	96332690	SEM1	intronic	0.014627	3.3e-10	0.115225	1.192e-08
rs117092100	16	51835330	LINC01571(dist=28773),C16orf97(dist=224934)	intergenic	0.014628	1.4e-16	0.0729689	7.24589e-15
rs145835024	7	95977425	SLC25A13(dist=25966),SEM1(dist=133513)	intergenic	0.014631	1.2e-14	0.0799828	5.58074e-13
rs72635657	13	93898697	GPC6	intronic	0.014672	9.7e-25	0.0567532	7.09459e-23
rs11956816	5	39438062	DAB2(dist=12727),LINC02104(dist=82471)	intergenic	0.014692	6.7e-08	0.143087	1.8939e-06
rs117646332	17	7656668	DNAH2	intronic	0.014737	1.4e-18	0.0663779	7.79888e-17
rs10750830	11	68433262	PPP6R3(dist=50461),GAL(dist=18681)	intergenic	0.014748	1.7e-44	0.0518001	2.80762e-42
rs117417096	11	86748652	TMEM135(dist=234)	upstream	0.014777	2.7e-21	0.061753	1.72736e-19
rs73422320	6	30033282	ZNRD1(dist=596)	downstream	0.014828	9.7e-12	0.100768	3.94472e-10
rs113508019	1	220047568	RNU5F-1	ncRNA_intronic	0.014871	7.9e-18	0.0690589	4.28285e-16
rs186405322	6	151676375	AKAP12	intronic	0.014876	5e-17	0.0722465	2.64833e-15
rs117665324	6	151825678	CCDC170	intronic	0.014882	2.5e-64	0.0399108	6.13e-62
rs57153719	6	29999020	ZNRD1ASP	ncRNA_intronic	0.014906	1.6e-12	0.0936781	6.79321e-11
rs2235810	20	10652959	JAG1	intronic	0.014928	2.6e-40	0.0540329	3.82059e-38
rs2409764	8	11281273	FAM167A-AS1	ncRNA_intronic	0.014947	2.2e-67	0.0411805	6.07761e-65
rs148402129	7	37936179	NME8	intronic	0.015011	1.9e-13	0.0868774	8.4432e-12
rs35226705	19	46301456	RSPH6A	intronic	0.015047	1.2e-08	0.135095	3.75344e-07
rs923129	3	56233274	ERC2	intronic	0.015064	1.1e-12	0.0926722	4.7359e-11
rs7768896	6	127159633	MIR588(dist=353774),RSPO3(dist=280415)	intergenic	0.015098	1.1e-43	0.0523937	1.79117e-41
rs12706311	7	120703929	CPED1	intronic	0.015151	4.8e-125	0.0298811	3.6604e-122
rs72826317	2	119324430	LOC100506797(dist=380468),LOC101927709(dist=32929)	intergenic	0.015205	1.8e-12	0.0946429	7.67396e-11
rs11079564	17	63311956	RGS9(dist=88135),CRAT40(dist=141703)	intergenic	0.015226	5.5e-28	0.0540912	4.55443e-26
rs17127319	14	54603977	BMP4(dist=180368),CDKN3(dist=259609)	intergenic	0.015255	4.1e-08	0.142429	1.21003e-06
rs1256400	3	41545709	ULK4	intronic	0.015307	1.2e-12	0.0936865	5.18902e-11
rs725445	12	15029033	ART4(dist=32620),MGP(dist=4765)	intergenic	0.015358	7.8e-18	0.0704392	4.3128e-16
rs190922299	12	57050762	ATP5B(dist=10910),PTGES3(dist=6363)	intergenic	0.015406	1.6e-07	0.155252	4.48498e-06
rs117732872	7	121018040	FAM3C	intronic	0.015483	5.1e-19	0.0674825	2.99649e-17
rs11980904	7	96722648	DLX5(dist=68505),SDHAF3(dist=23257)	intergenic	0.015496	1.2e-21	0.0628674	7.97488e-20
rs4572998	5	122791137	CEP120(dist=31851),CSNK1G3(dist=56656)	intergenic	0.015504	2.2e-10	0.115796	8.19668e-09
rs61889263	11	68499774	TESMIN	intronic	0.015571	8.2e-52	0.0520549	1.68705e-49
rs1401594	8	78690495	LOC102724874(dist=301928),PKIA(dist=737841)	intergenic	0.015601	3.4e-09	0.131462	1.15694e-07
rs62070313	17	28439386	EFCAB5(dist=3916),NSRP1(dist=4439)	intergenic	0.015605	9.1e-11	0.111804	3.49787e-09
rs1823520	7	37915676	NME8	intronic	0.015637	1.4e-08	0.13873	4.44653e-07
rs140402760	4	1008302	FGFRL1	intronic	0.015658	2.6e-10	0.11759	9.71707e-09
rs78951810	7	96287360	SEM1	intronic	0.01569	6.5e-10	0.122539	2.36887e-08
rs1519035	3	56144383	ERC2	intronic	0.01572	3.4e-08	0.143716	1.033e-06
rs116796053	2	202623585	ALS2	intronic	0.015722	9.3e-15	0.0830251	4.52961e-13
rs169971	11	86942939	TMEM135	intronic	0.015749	3.9e-67	0.0421517	1.08963e-64
rs75273786	11	112471611	LOC387810(dist=45086),LOC101928847(dist=358392)	intergenic	0.015756	2.8e-18	0.0702231	1.5997e-16
rs113141014	7	120925058	CPED1	intronic	0.015842	4.7e-58	0.0471488	1.06936e-55
rs7663735	4	1416607	NKX1-1(dist=16377),FAM53A(dist=225001)	intergenic	0.015856	1.2e-70	0.0403911	3.62501e-68
rs982004	10	27873231	RAB18(dist=42065),MKX(dist=88572)	intergenic	0.015932	1.4e-47	0.0518034	2.47577e-45
rs62131971	2	29044280	SPDYA	intronic	0.01594	3.7e-18	0.0706095	2.11325e-16
rs72815328	17	2029575	SMG6	intronic	0.015963	2e-10	0.117104	7.58215e-09
rs2952252	8	10089188	MSRA	intronic	0.015972	8.4e-23	0.0628575	6.0257e-21
rs113054561	19	16028791	CYP4F11	intronic	0.015974	9.2e-09	0.137726	3.00236e-07
rs117284203	14	54583044	BMP4(dist=159435),CDKN3(dist=280542)	intergenic	0.015981	3.1e-09	0.132077	1.06878e-07
rs10069968	5	135617598	TRPC7-AS2	ncRNA_intronic	0.016021	3.1e-08	0.144087	9.52068e-07
rs146072362	17	58807034	BCAS3	intronic	0.016037	1.4e-17	0.0732634	7.83029e-16
rs6556077	5	172934433	MIR8056(dist=159894),LOC285593(dist=72204)	intergenic	0.016064	2e-12	0.0982282	8.77345e-11
rs4871815	8	120964725	DEPTOR	intronic	0.016067	7.3e-09	0.136287	2.40768e-07
rs7788376	7	27655850	TSL	ncRNA_exonic	0.016075	1.1e-09	0.127	3.97242e-08
rs73005768	6	152021049	ESR1	intronic	0.016077	7.3e-55	0.0499107	1.58595e-52
rs518489	11	86834117	TMEM135	intronic	0.016078	6.2e-108	0.032156	3.53935e-105
rs114480213	6	27117719	MIR3143(dist=2252),PRSS16(dist=97783)	intergenic	0.016086	5.8e-08	0.147463	1.71156e-06
rs112409800	6	27829994	HIST1H2BN(dist=23106),HIST1H2AL(dist=3113)	intergenic	0.01612	5e-09	0.135038	1.68746e-07
rs150086690	7	121071301	FAM3C(dist=34879),PTPRZ1(dist=441858)	intergenic	0.016131	1.3e-09	0.128411	4.67808e-08
rs74659727	14	103920842	MARK3	intronic	0.016154	1.6e-32	0.0543207	1.64851e-30
rs61541934	17	48229157	PPP1R9B(dist=1279),SGCA(dist=14189)	intergenic	0.016172	1.8e-13	0.090676	8.35616e-12
rs7842524	8	117628675	LINC00536(dist=291378),EIF3H(dist=28380)	intergenic	0.016197	9.5e-08	0.151741	2.74489e-06
rs2990245	1	155197462	GBAP1(dist=137)	upstream	0.016227	3.8e-10	0.121464	1.42984e-08
rs16956255	13	99678620	DOCK9	intronic	0.016283	9.9e-36	0.0544059	1.15787e-33
rs12606408	18	77188406	NFATC1	intronic	0.016288	1.5e-11	0.107055	6.3e-10
rs140855704	17	41374550	LINC00854	ncRNA_intronic	0.016299	2.3e-07	0.162959	6.51932e-06
rs2737225	8	116639462	TRPS1	intronic	0.016305	1.9e-11	0.107599	7.88727e-10
rs13270201	8	71569091	LACTB2-AS1	ncRNA_intronic	0.016311	7e-13	0.0951308	3.18015e-11
rs117743116	7	95769621	SLC25A13	intronic	0.016368	8.2e-11	0.113726	3.23512e-09
rs73604345	20	10893568	LOC101929413(dist=3648),C20orf187(dist=113624)	intergenic	0.016399	5.4e-11	0.11252	2.17732e-09
rs111533970	1	39645441	MACF1	intronic	0.016474	4.5e-08	0.147745	1.3659e-06
rs6760391	2	43827058	THADA(dist=3873),PLEKHH2(dist=37381)	intergenic	0.016477	1.8e-16	0.0776945	9.79193e-15
rs112925679	6	29928823	HLA-A(dist=15162),HCG9(dist=14069)	intergenic	0.016477	7.1e-12	0.105381	3.06761e-10
rs56272614	1	50933200	FAF1	intronic	0.016486	1.7e-09	0.13111	6.13069e-08
rs3801817	7	26880852	SKAP2	intronic	0.016509	1.6e-11	0.108267	6.75119e-10
rs4918524	10	112281786	DUSP5(dist=10484),SMC3(dist=45663)	intergenic	0.016527	2.3e-13	0.0929774	1.0814e-11
rs2171798	6	157281364	ARID1B	intronic	0.016589	3.1e-08	0.145695	9.61705e-07
rs115073069	20	11069473	C20orf187(dist=59459),LOC339593(dist=177834)	intergenic	0.016608	1.4e-09	0.130414	5.08503e-08
rs149302234	12	90334182	ATP2B1-AS1(dist=228453),LINC02399(dist=7288)	intergenic	0.016615	1.1e-09	0.128913	4.02169e-08
rs143826616	6	127428184	MIR588(dist=622325),RSPO3(dist=11864)	intergenic	0.016633	3.6e-10	0.1226	1.37083e-08
rs113598267	1	219756050	LOC102723886(dist=25384),RNU5F-1(dist=290569)	intergenic	0.016647	6.1e-20	0.0689965	3.9075e-18
rs138301604	22	19657304	LINC00895(dist=102942),SEPT5(dist=44683)	intergenic	0.016672	8.7e-14	0.0904403	4.20458e-12
rs77177346	4	1299272	MAEA	intronic	0.016674	3.5e-15	0.0839981	1.80753e-13
rs2566761	1	68581861	GNG12-AS1	ncRNA_intronic	0.016682	6.7e-12	0.105629	2.91658e-10
rs112144875	19	18166292	ARRDC2(dist=41381),IL12RB1(dist=3513)	intergenic	0.016769	5.4e-09	0.136843	1.83703e-07
rs167467	3	12281183	SYN2(dist=47651),PPARG(dist=48166)	intergenic	0.016825	3.1e-07	0.167812	8.76153e-06
rs9699592	1	6788985	LINC01672	ncRNA_intronic	0.016893	4.1e-15	0.0853269	2.12858e-13
rs75128958	1	219483218	LYPLAL1(dist=97011),LOC102723886(dist=125282)	intergenic	0.016912	1.2e-07	0.157095	3.50547e-06
rs147480477	7	96707722	DLX5(dist=53579),SDHAF3(dist=38183)	intergenic	0.016921	1.1e-07	0.156503	3.218e-06
rs76071172	6	28191336	TOB2P1(dist=4629),ZSCAN9(dist=1693)	intergenic	0.01703	7.9e-11	0.116346	3.19384e-09
rs148480584	2	119350297	LOC100506797(dist=406335),LOC101927709(dist=7062)	intergenic	0.017051	2.6e-07	0.167782	7.47737e-06
rs485113	11	86872913	TMEM135	intronic	0.017053	9.5e-44	0.0563912	1.66299e-41
rs138568063	2	54913731	SPTBN1(dist=15148),EML6(dist=38418)	intergenic	0.017071	2.9e-11	0.112178	1.22515e-09
rs113891313	6	151922108	CCDC170	intronic	0.017077	3.2e-23	0.0657038	2.45612e-21
rs2875871	6	126350930	TRMT11	intronic	0.017119	1.3e-08	0.143862	4.29028e-07
rs73217391	7	120950665	CPED1(dist=13167),WNT16(dist=14756)	intergenic	0.017121	5.5e-130	0.0327745	4.85996e-127
rs34186326	6	54843018	FAM83B(dist=33121),HCRTR2(dist=128240)	intergenic	0.017176	4.6e-09	0.139211	1.60901e-07
rs77585535	12	57331025	SDR9C7(dist=2836),RDH16(dist=14190)	intergenic	0.017184	3.4e-07	0.170738	9.66416e-06
rs79401039	2	42217861	C2orf91(dist=36918),PKDCC(dist=57300)	intergenic	0.01726	3.1e-07	0.170343	8.88344e-06
rs5012556	8	78702600	LOC102724874(dist=314033),PKIA(dist=725736)	intergenic	0.017266	3.3e-09	0.137615	1.1762e-07
rs114958297	1	22653775	MIR4418(dist=60982),ZBTB40(dist=124569)	intergenic	0.017278	4e-08	0.150844	1.24945e-06
rs117981471	9	96405395	PHF2	intronic	0.01731	4.5e-11	0.115672	1.89079e-09
rs149979962	6	127211114	MIR588(dist=405255),RSPO3(dist=228934)	intergenic	0.017389	2e-11	0.112705	8.66234e-10
rs17244021	11	27361156	CCDC34	intronic	0.017417	1.1e-23	0.0665578	8.80364e-22
rs73412705	6	30186948	TRIM26(dist=5677),HCG17(dist=14868)	intergenic	0.017422	1.9e-10	0.123216	7.56753e-09
rs840885	2	129077966	HS6ST1(dist=1795),LOC101927881(dist=544208)	intergenic	0.01743	2e-08	0.147313	6.52373e-07
rs138650910	12	49305787	CCDC65	intronic	0.017456	5.9e-12	0.108893	2.66905e-10
rs151294600	16	51785335	SALL1(dist=600152),LINC01571(dist=11095)	intergenic	0.01747	1.7e-15	0.0856478	9.16867e-14
rs112349568	4	1306886	MAEA	intronic	0.017544	2.5e-39	0.0597007	3.8432e-37
rs2765762	13	50781256	DLEU1	ncRNA_intronic	0.017546	2.2e-09	0.137733	8.11234e-08
rs75353273	7	26849961	SKAP2	intronic	0.017616	1.2e-11	0.112401	5.35837e-10
rs34469377	7	120978339	WNT16	intronic	0.017638	1.8e-40	0.0595732	2.92326e-38
rs1567151	16	51015759	LINC02168(dist=174219),LINC02127(dist=35910)	intergenic	0.017728	2.1e-08	0.149268	6.8899e-07
rs184260390	19	33611983	GPATCH1	intronic	0.017749	5.4e-32	0.0591835	5.89595e-30
rs149002425	11	68378534	PPP6R3	intronic	0.017901	3.8e-29	0.0609396	3.72331e-27
rs17168056	7	96562541	SEM1(dist=223338),DLX6-AS1(dist=35286)	intergenic	0.017913	4.1e-17	0.0816886	2.45391e-15
rs644083	11	86849633	TMEM135	intronic	0.017931	2.8e-108	0.0348275	1.73928e-105
rs9366417	6	21889866	CASC15	ncRNA_intronic	0.017961	1.3e-16	0.082972	7.61866e-15
rs6545432	2	54817683	SPTBN1	intronic	0.017967	4.6e-22	0.0698014	3.48652e-20
rs6704698	2	54769402	SPTBN1	intronic	0.017995	2.2e-16	0.0837632	1.26619e-14
rs117375682	9	96361923	PHF2	intronic	0.018019	2.1e-10	0.125328	8.45498e-09
rs74834050	19	33284250	TDRD12(dist=2536),SLC7A9(dist=37169)	intergenic	0.018069	1.7e-07	0.168078	5.09546e-06
rs816545	3	156092170	KCNAB1	intronic	0.018073	1.6e-07	0.1671	4.80546e-06
rs34081818	8	71974736	XKR9(dist=326559),EYA1(dist=134932)	intergenic	0.018169	5.4e-08	0.157022	1.69934e-06
rs527847	11	111369132	BTG4	intronic	0.018253	6e-11	0.121179	2.5721e-09
rs72997912	6	151786817	ARMT1	intronic	0.018267	4e-08	0.156123	1.28889e-06
rs7653658	3	56279664	ERC2	intronic	0.018315	2.6e-33	0.0597988	3.03107e-31
rs17178091	6	29634972	MOG	intronic	0.018319	2.5e-12	0.108643	1.19227e-10
rs3801863	7	26798512	SKAP2	intronic	0.018338	1.5e-11	0.115998	6.78863e-10
rs11775586	8	8417842	PRAG1(dist=178498),CLDN23(dist=141824)	intergenic	0.018373	1.6e-09	0.139503	6.14274e-08
rs17165032	4	798817	CPLX1	intronic	0.0184	1.1e-18	0.0774031	7.16361e-17
rs502612	1	170641803	PRRX1	intronic	0.018411	5.9e-09	0.145324	2.10622e-07
rs76907819	14	53729393	LOC101927620(dist=105147),MIR5580(dist=685752)	intergenic	0.018412	2.1e-07	0.172191	6.32058e-06
rs72834477	2	119530425	LOC101927709(dist=169883),EN1(dist=69322)	intergenic	0.018462	3.6e-20	0.0743899	2.51034e-18
rs7364173	22	50681029	TUBGCP6	intronic	0.018502	1.1e-08	0.15004	3.82009e-07
rs1485679	3	56260489	ERC2	intronic	0.018504	1.3e-41	0.0613191	2.29337e-39
rs34225840	2	197076698	HECW2	intronic	0.01856	1.4e-09	0.139103	5.41836e-08
rs34636761	3	156387720	SSR3(dist=114731),TIPARP-AS1(dist=3240)	intergenic	0.01857	1.5e-07	0.168588	4.58315e-06
rs10792930	11	86966466	TMEM135	intronic	0.018608	4.5e-16	0.0870302	2.60053e-14
rs6482632	10	27890672	RAB18(dist=59506),MKX(dist=71131)	intergenic	0.018626	2.2e-48	0.0593061	4.52863e-46
rs12458995	18	46885782	DYM	intronic	0.018654	2.9e-08	0.155266	9.60947e-07
rs743276	14	54631431	BMP4(dist=207822),CDKN3(dist=232155)	intergenic	0.018672	1.1e-14	0.0931502	5.93912e-13
rs356689	9	97986694	FANCC	intronic	0.018672	3.5e-08	0.156116	1.14851e-06
rs111511435	6	31381371	MICA	intronic	0.018733	3.8e-12	0.111604	1.81144e-10
rs12134534	1	219926009	LOC102723886(dist=195343),RNU5F-1(dist=120610)	intergenic	0.018755	2.9e-39	0.0627537	4.62235e-37
rs3808824	9	133539265	PRDM12(dist=716)	upstream	0.018773	1.3e-08	0.151514	4.51e-07
rs144703226	6	151946820	CCDC170(dist=4492),ESR1(dist=64811)	intergenic	0.018779	2.9e-18	0.0795872	1.86559e-16
rs116669897	8	117004445	LINC00536	ncRNA_intronic	0.018797	1.4e-09	0.140027	5.44457e-08
rs148100109	7	99436506	CYP3A43	intronic	0.018822	9.9e-10	0.138719	3.92862e-08
rs595930	11	86841969	TMEM135	intronic	0.018896	1e-108	0.0363385	6.54769e-106
rs10753533	1	22584165	WNT4(dist=114646),MIR4418(dist=8567)	intergenic	0.018919	5.2e-19	0.0777698	3.5026e-17
rs7819511	8	10290896	MSRA(dist=4495),LINCR-0001(dist=41179)	intergenic	0.018957	1.6e-11	0.118156	7.33487e-10
rs78358277	8	10316603	MSRA(dist=30202),LINCR-0001(dist=15472)	intergenic	0.01897	6e-08	0.160634	1.91457e-06
rs17179929	6	29925073	HLA-A(dist=11412),HCG9(dist=17819)	intergenic	0.01912	8e-12	0.117146	3.79961e-10
rs7614738	3	49311131	C3orf62	intronic	0.019121	1.4e-23	0.0712305	1.18741e-21
rs2300199	7	121710302	PTPRZ1(dist=8212),AASS(dist=3296)	intergenic	0.019123	2.3e-11	0.118985	1.04095e-09
rs1473496	1	8390051	SLC45A1	intronic	0.019131	3.5e-25	0.0682753	3.13264e-23
rs911178	6	28574415	ZBED9	intronic	0.019209	2e-07	0.174588	6.14423e-06
rs7828286	8	78664935	LOC102724874(dist=276368),PKIA(dist=763401)	intergenic	0.019216	2.1e-09	0.144789	8.14692e-08
rs34768897	14	103812482	EIF5(dist=1121),MARK3(dist=39219)	intergenic	0.019341	1.2e-11	0.119379	5.6755e-10
rs77313540	22	38888478	DDX17	intronic	0.01935	4.9e-13	0.106354	2.5244e-11
rs140854460	15	51593908	CYP19A1	intronic	0.019404	4.7e-11	0.123719	2.10274e-09
rs57408535	5	122813029	CEP120(dist=53743),CSNK1G3(dist=34764)	intergenic	0.019422	1e-11	0.118963	4.76381e-10
rs77959521	7	26838031	SKAP2	intronic	0.019423	6.8e-12	0.117608	3.27992e-10
rs4246665	3	41305804	ULK4	intronic	0.019427	2.5e-09	0.145971	9.66418e-08
rs66499922	20	10502474	SLX4IP	intronic	0.019477	1.4e-25	0.0690641	1.28976e-23
rs142038909	6	151894840	CCDC170	intronic	0.019497	2.9e-24	0.0706766	2.54729e-22
rs17576631	17	44170018	KANSL1	intronic	0.019531	5.7e-27	0.0667441	5.43524e-25
rs3731553	3	48206148	CDC25A	intronic	0.019556	1.9e-24	0.0703623	1.67748e-22
rs71571020	7	120913924	CPED1	intronic	0.019581	3.5e-37	0.0648256	5.25268e-35
rs61996721	14	104061352	APOPT1(dist=2842),KLC1(dist=34173)	intergenic	0.019585	7.2e-55	0.0588969	1.84043e-52
rs440390	6	133219239	RPS12(dist=80536),LINC00326(dist=189980)	intergenic	0.019616	1.7e-20	0.0762618	1.24555e-18
rs290485	10	114909920	TCF7L2	intronic	0.019633	2.5e-07	0.179399	7.69817e-06
rs140482695	22	29807441	AP1B1(dist=22869),RFPL1S(dist=25563)	intergenic	0.019659	1.3e-07	0.172099	4.08341e-06
rs728981	13	99739668	DOCK9-AS2	ncRNA_exonic	0.019692	4.2e-17	0.0865393	2.65898e-15
rs189975067	7	121848294	AASS(dist=63950),FEZF1(dist=93069)	intergenic	0.019698	1.9e-11	0.120448	8.77266e-10
rs62068615	17	28138800	SSH2	intronic	0.019744	2.9e-10	0.133919	1.21721e-08
rs35388122	11	68206927	LRP5	intronic	0.019775	3.5e-09	0.148028	1.33015e-07
rs1072235	17	41950577	CD300LG(dist=9580),MPP2(dist=2150)	intergenic	0.019788	2.4e-10	0.133181	1.01547e-08
rs6442259	3	11578151	ATG7	intronic	0.019794	1.1e-09	0.142283	4.414e-08
rs146172592	8	10696300	PINX1	intronic	0.019898	2.2e-07	0.179151	6.86155e-06
rs79800026	11	112528128	LOC387810(dist=101603),LOC101928847(dist=301875)	intergenic	0.019899	2.6e-10	0.134001	1.10143e-08
rs2998272	1	22519648	WNT4(dist=50129),MIR4418(dist=73084)	intergenic	0.019912	5.1e-18	0.0831381	3.37419e-16
rs10826892	10	31221825	ZNF438	intronic	0.019921	2.3e-07	0.179721	7.15033e-06
rs2971885	2	54903187	SPTBN1(dist=4604),EML6(dist=48962)	intergenic	0.019945	3e-10	0.13467	1.26479e-08
rs12455002	18	13835330	MC5R(dist=8469),MC2R(dist=46713)	intergenic	0.019998	1.1e-25	0.0699669	1.03414e-23
rs7256750	19	33207645	NUDT19(dist=2943),TDRD12(dist=3034)	intergenic	0.020005	4e-10	0.136709	1.67512e-08
rs28732202	6	32355221	LOC101929163	ncRNA_intronic	0.020006	8.6e-08	0.16815	2.76305e-06
rs78287951	13	42908034	AKAP11(dist=10631),LINC02341(dist=90994)	intergenic	0.020026	1.6e-08	0.156854	5.64983e-07
rs79408220	18	46804917	DYM	intronic	0.020027	8.8e-08	0.168519	2.82281e-06
rs4251417	17	28551858	SLC6A4	intronic	0.020037	5.2e-10	0.138115	2.15851e-08
rs75981456	6	27848092	HIST1H4L(dist=6803),HIST1H3J(dist=10001)	intergenic	0.020076	5e-09	0.150873	1.87381e-07
rs12482030	21	37718587	MORC3	intronic	0.020078	2.4e-08	0.159891	8.32991e-07
rs74394067	10	54413404	LINC01468(dist=183111),MBL2(dist=111736)	intergenic	0.020114	1.3e-70	0.048877	4.70496e-68
rs2343860	17	41530794	MIR2117HG(dist=2229),DHX8(dist=30439)	intergenic	0.020176	4.4e-14	0.101745	2.4456e-12
rs35224956	14	103900481	MARK3	intronic	0.020196	1.3e-32	0.0648182	1.59535e-30
rs73208524	12	90423653	LINC02399(dist=80150),LINC02392(dist=263442)	intergenic	0.02024	9.4e-15	0.0977475	5.35623e-13
rs504760	11	128687835	FLI1(dist=4673),KCNJ1(dist=20074)	intergenic	0.020299	1e-13	0.103464	5.44985e-12
rs138886307	7	38073148	EPDR1(dist=81606),STARD3NL(dist=144660)	intergenic	0.020324	1.6e-13	0.105072	8.64142e-12
rs112460686	1	39671698	MACF1	intronic	0.020411	4.4e-08	0.164845	1.48139e-06
rs79626226	19	33466055	FAAP24	intronic	0.020416	3.7e-22	0.0762938	3.07989e-20
rs117659936	13	42696870	DGKH	intronic	0.020469	1.7e-13	0.106234	9.20979e-12
rs6905455	6	30119263	TRIM10(dist=460)	downstream	0.020479	2.5e-10	0.136223	1.07743e-08
rs13058114	22	29805622	AP1B1(dist=21050),RFPL1S(dist=27382)	intergenic	0.020504	2.4e-18	0.0842604	1.64099e-16
rs146326038	12	49155905	TEX49	intronic	0.020567	2e-07	0.18004	6.31915e-06
rs186683986	6	127431622	MIR588(dist=625763),RSPO3(dist=8426)	intergenic	0.020613	3.1e-10	0.137563	1.32945e-08
rs2205112	21	36853517	LOC100506403	ncRNA_intronic	0.020613	6.1e-10	0.141034	2.55112e-08
rs79397793	18	46846137	DYM	intronic	0.020707	3.9e-08	0.165847	1.34008e-06
rs7249980	19	33699535	LRP3(NM_002333:c.*1054A>G)	UTR3	0.020712	5.4e-21	0.0790581	4.27714e-19
rs12055950	7	26776501	SKAP2	intronic	0.020731	1.6e-11	0.12479	7.7125e-10
rs78030177	8	8930926	SNORD3I(dist=14786),PPP1R3B(dist=62838)	intergenic	0.020734	5.3e-12	0.121154	2.66905e-10
rs75315505	11	86850798	TMEM135	intronic	0.020817	1.9e-67	0.0534436	6.83452e-65
rs6063031	20	45522102	SLC2A10(dist=157117),EYA2(dist=1161)	intergenic	0.020908	5.3e-09	0.154218	2.02337e-07
rs76255874	6	152005881	CCDC170(dist=63553),ESR1(dist=5750)	intergenic	0.020922	4.9e-37	0.0677597	7.57887e-35
rs314756	11	68111672	LRP5	intronic	0.02103	3.2e-21	0.0791321	2.58297e-19
rs7406746	17	43787353	LINC02210-CRHR1	intronic	0.02104	7.9e-11	0.131652	3.58842e-09
rs76735310	2	40793559	SLC8A1(dist=53984),LINC01913(dist=1311136)	intergenic	0.021044	2.1e-10	0.137203	9.23927e-09
rs117928016	11	57292604	SLC43A1(dist=9412),TIMM10(dist=3332)	intergenic	0.02107	1e-15	0.0957014	6.12524e-14
rs190370082	20	45604939	EYA2	intronic	0.021091	3e-09	0.152392	1.18682e-07
rs9672999	15	70595396	TLE3(dist=205140),LINC02205(dist=200850)	intergenic	0.021251	1.4e-27	0.0708952	1.4727e-25
rs115242848	2	119507607	LOC101927709(dist=147065),EN1(dist=92140)	intergenic	0.021276	3.7e-295	0.028368	1.17873e-291
rs142971131	4	748124	PCGF3	intronic	0.021282	9.3e-31	0.0699553	1.12184e-28
rs71309973	3	56688414	FAM208A	intronic	0.021315	1.8e-08	0.163172	6.52909e-07
rs59832745	10	112368505	SMC3(dist=4113),RBM20(dist=35650)	intergenic	0.021316	1.5e-10	0.137515	6.75194e-09
rs62255912	3	56432887	ERC2	intronic	0.021336	7.2e-11	0.132958	3.33067e-09
rs11716166	3	56394471	ERC2	intronic	0.021392	2.8e-15	0.0989337	1.71129e-13
rs12201693	6	127315680	MIR588(dist=509821),RSPO3(dist=124368)	intergenic	0.021413	1.8e-08	0.16339	6.53451e-07
rs117527207	11	86699174	LOC100506368	ncRNA_intronic	0.021477	2.1e-07	0.185354	6.78719e-06
rs11984766	8	120994394	DEPTOR	intronic	0.02149	6e-08	0.171278	2.03615e-06
rs9649429	7	120532748	TSPAN12(dist=34571),ING3(dist=58069)	intergenic	0.0215	7.5e-38	0.0704934	1.28207e-35
rs76256366	18	46869956	DYM	intronic	0.021501	3.9e-08	0.16895	1.36489e-06
rs1002925	6	28801383	LINC00533(dist=179131),LINC01623(dist=26019)	intergenic	0.021529	1.7e-07	0.182453	5.53079e-06
rs140513789	2	202679787	CDK15	intronic	0.021533	8.3e-17	0.0930388	5.50904e-15
rs10761246	9	96387795	PHF2	intronic	0.021547	2.2e-09	0.153448	8.99491e-08
rs188163210	2	119378754	LOC101927709(dist=18212),EN1(dist=220993)	intergenic	0.021561	2.1e-07	0.184554	6.77455e-06
rs4694691	4	75383332	AREG(dist=62606),AREG(dist=97259)	intergenic	0.021567	3.7e-08	0.168371	1.29986e-06
rs8026424	15	70512046	TLE3(dist=121790),LINC02205(dist=284200)	intergenic	0.021582	1.1e-09	0.149016	4.61583e-08
rs6037692	20	3896275	PANK2	intronic	0.021607	2.5e-07	0.187178	7.99979e-06
rs191927852	15	65785697	DPP8	intronic	0.021664	8.4e-14	0.107841	4.81695e-12
rs144021282	1	39698833	MACF1	intronic	0.021685	6.5e-08	0.172593	2.20446e-06
rs77420430	17	42793748	DBF4B	intronic	0.021692	1.5e-07	0.182184	4.91783e-06
rs145192411	14	91327446	TTC7B(dist=44685),RPS6KA5(dist=7020)	intergenic	0.021694	2.6e-07	0.187593	8.30956e-06
rs9557148	13	99761505	DOCK9-AS2(dist=20626),UBAC2-AS1(dist=87123)	intergenic	0.021707	4.3e-16	0.0964161	2.75497e-14
rs72885893	11	27298462	BBOX1-AS1(dist=56802),CCDC34(dist=61599)	intergenic	0.021711	3.8e-11	0.131014	1.82176e-09
rs6503418	17	43147275	NMT1	intronic	0.021782	4e-14	0.106856	2.34341e-12
rs4579943	11	56172972	OR8U1(dist=28943),OR5AL1(dist=7101)	intergenic	0.021834	7e-10	0.147032	3.018e-08
rs113150176	11	16216874	SOX6	intronic	0.021835	2.4e-12	0.121098	1.2761e-10
rs28732239	6	32438713	HLA-DRA(dist=25887),HLA-DRB5(dist=46441)	intergenic	0.021857	4.4e-08	0.170399	1.53065e-06
rs34052902	18	46896204	DYM	intronic	0.021873	3.3e-08	0.169179	1.17491e-06
rs11576308	1	103370977	COL11A1	intronic	0.021874	7.9e-16	0.0976052	5.00041e-14
rs138642488	6	126920341	MIR588(dist=114482),RSPO3(dist=519707)	intergenic	0.021911	5e-11	0.133248	2.38968e-09
rs115777164	1	22730515	MIR4418(dist=137722),ZBTB40(dist=47829)	intergenic	0.021917	1.1e-14	0.10348	6.58579e-13
rs1108390	14	103650510	TNFAIP2(dist=46734),LINC00605(dist=3048)	intergenic	0.021934	3.4e-08	0.168957	1.2065e-06
rs17626220	7	120750159	CPED1	intronic	0.021994	1.6e-180	0.0311582	2.63527e-177
rs12892024	14	91450698	RPS6KA5	intronic	0.022029	5.5e-11	0.133948	2.61713e-09
rs2129301	17	42201478	HDAC5(dist=464)	upstream	0.022041	2.2e-16	0.09648	1.45486e-14
rs5758387	22	41940872	POLR3H(dist=262)	upstream	0.022099	6.9e-08	0.174557	2.3489e-06
rs67679995	11	48559674	OR4A47(dist=48400),TRIM49B(dist=493478)	intergenic	0.022118	1.1e-09	0.150843	4.66743e-08
rs4460629	1	155135335	DPM3(dist=22339),KRTCAP2(dist=6549)	intergenic	0.022187	2.5e-09	0.155951	1.02874e-07
rs9837162	3	11548202	ATG7	intronic	0.022204	1.9e-08	0.166911	7.01892e-07
rs189841809	6	126776075	NONE(dist=NONE),NONE(dist=NONE)	intergenic	0.022238	8.6e-08	0.176685	2.89775e-06
rs184634289	6	127441345	RSPO3	intronic	0.022248	1.7e-15	0.100537	1.07028e-13
rs12376819	9	96466948	PHF2(dist=25079),MIR4291(dist=114691)	intergenic	0.0223	1.3e-18	0.0887466	9.6325e-17
rs34246918	18	13830505	MC5R(dist=3644),MC2R(dist=51538)	intergenic	0.022336	7.9e-09	0.161941	3.05272e-07
rs191304239	1	68595523	GNG12-AS1	ncRNA_intronic	0.022444	1.5e-08	0.166856	5.65056e-07
rs75501158	17	28266880	EFCAB5	intronic	0.02245	2.1e-13	0.113363	1.20057e-11
rs10401690	19	33172519	RGS9BP(dist=3313),NUDT19(dist=10348)	intergenic	0.022466	1.5e-07	0.184873	4.99176e-06
rs112095515	6	29850509	HCP5B(dist=8949),HLA-H(dist=4841)	intergenic	0.02263	3.4e-12	0.125606	1.83388e-10
rs10890507	1	48309587	TRABD2B	intronic	0.022644	3.7e-08	0.172814	1.33459e-06
rs1739317	6	24948101	RIPOR2	intronic	0.02277	1.2e-07	0.183498	4.06281e-06
rs1284433	18	13634545	LDLRAD4	intronic	0.02282	3.4e-23	0.0814774	3.21901e-21
rs6796857	3	33541220	CLASP2	intronic	0.022825	6.9e-10	0.151432	3.06915e-08
rs13233694	7	96488254	SEM1(dist=149051),DLX6-AS1(dist=109573)	intergenic	0.022848	3.8e-08	0.174522	1.37699e-06
rs4026508	1	197536424	DENND1B	intronic	0.022943	3.5e-14	0.110562	2.14066e-12
rs117185289	17	42833752	DBF4B(dist=4116),ADAM11(dist=2795)	intergenic	0.023034	6.4e-08	0.17891	2.25147e-06
rs137935092	6	133441929	LINC00326(dist=14212),EYA4(dist=120566)	intergenic	0.023064	1.7e-11	0.134256	8.8111e-10
rs2409672	8	10598780	LOC102723313	ncRNA_intronic	0.023082	1.1e-47	0.0701746	2.62312e-45
rs9370506	6	56153119	COL21A1	intronic	0.023087	1.5e-07	0.187867	5.082e-06
rs10510783	3	56209141	ERC2	intronic	0.02309	4.7e-12	0.129485	2.55029e-10
rs62068661	17	28519025	NSRP1(dist=5532),SLC6A4(dist=2312)	intergenic	0.023213	1.1e-10	0.14344	5.27469e-09
rs143363049	10	54411537	LINC01468(dist=181244),MBL2(dist=113603)	intergenic	0.023252	1.3e-30	0.0754255	1.67636e-28
rs3135320	6	28996549	ZNF311(dist=23162),LOC100129636(dist=7249)	intergenic	0.023257	8.7e-08	0.18227	3.01964e-06
rs112973287	6	29918454	HLA-A(dist=4793),HCG9(dist=24438)	intergenic	0.023266	1.9e-07	0.190988	6.4056e-06
rs34552158	11	68086607	LRP5	intronic	0.023279	2e-19	0.0903904	1.60572e-17
rs12604472	18	46935668	DYM	intronic	0.023294	3e-08	0.175679	1.1175e-06
rs3020325	6	152293905	ESR1	intronic	0.023389	1e-11	0.134026	5.34873e-10
rs12128151	1	21869918	ALPL	intronic	0.02345	1e-08	0.16999	3.96987e-07
rs113450837	6	27665446	LINC01012	ncRNA_intronic	0.02348	7.8e-09	0.168046	3.1321e-07
rs139152059	17	40296574	RAB5C	intronic	0.02361	4.2e-08	0.17884	1.54068e-06
rs3730393	16	67226405	E2F4	intronic	0.023656	1.3e-07	0.189633	4.49002e-06
rs171417	9	97945796	FANCC	intronic	0.023675	4.1e-08	0.178812	1.50782e-06
rs9847090	3	56245845	ERC2	intronic	0.02369	3.4e-10	0.151412	1.59243e-08
rs112146529	6	29827155	ZNRD1ASP(dist=24325),HCP5B(dist=12517)	intergenic	0.023704	2.9e-12	0.130026	1.63827e-10
rs79719871	4	1285263	MAEA	intronic	0.023729	3.4e-28	0.0769056	4.01605e-26
rs113222838	6	29819226	ZNRD1ASP(dist=16396),HCP5B(dist=20446)	intergenic	0.023744	1.9e-12	0.128116	1.08412e-10
rs192316324	17	1978873	SMG6	intronic	0.023746	1.8e-07	0.192777	6.14187e-06
rs184928414	7	121155937	FAM3C(dist=119515),PTPRZ1(dist=357222)	intergenic	0.023758	4.2e-44	0.0742437	9.74651e-42
rs10783367	12	50915436	DIP2B	intronic	0.023764	5.5e-10	0.15412	2.53398e-08
rs12535525	7	27942958	JAZF1	intronic	0.023813	3.8e-29	0.0765711	4.65963e-27
rs113575028	6	29838950	HCP5B(dist=722)	downstream	0.023827	3.6e-12	0.130846	2.01515e-10
rs73198566	12	90091936	ATP2B1(dist=42092),ATP2B1-AS1(dist=10796)	intergenic	0.023839	2e-13	0.118794	1.20188e-11
rs7995240	13	42913933	AKAP11(dist=16530),LINC02341(dist=85095)	intergenic	0.023916	4.2e-37	0.0764528	7.36834e-35
rs74791963	6	27645191	ZNF184(dist=204294),LINC01012(dist=16623)	intergenic	0.023966	6.9e-09	0.169449	2.82742e-07
rs73717333	7	121078250	FAM3C(dist=41828),PTPRZ1(dist=434909)	intergenic	0.023966	3.1e-08	0.178264	1.1691e-06
rs7103682	11	86840841	TMEM135	intronic	0.024116	4.2e-66	0.0573515	1.52996e-63
rs79640667	12	49358392	WNT10B(dist=731)	downstream	0.02416	1.9e-16	0.103486	1.35905e-14
rs75412307	1	2983674	LINC00982	ncRNA_intronic	0.024184	8.9e-27	0.0790798	9.94421e-25
rs6760163	2	202637302	ALS2	intronic	0.024369	6.8e-10	0.157959	3.1572e-08
rs144532922	20	11171297	C20orf187(dist=161283),LOC339593(dist=76010)	intergenic	0.024509	1.7e-07	0.196364	5.93787e-06
rs34105976	6	56158115	COL21A1	intronic	0.024526	2.7e-22	0.0879479	2.61574e-20
rs117298709	17	2106475	SMG6	intronic	0.024535	1.2e-21	0.0880585	1.10933e-19
rs144141294	6	30054114	RNF39(dist=10486),TRIM31(dist=16560)	intergenic	0.024545	1.9e-10	0.152278	9.30135e-09
rs9557056	13	99429734	SLC15A1(dist=24805),DOCK9(dist=16007)	intergenic	0.024622	1.5e-18	0.0961367	1.19347e-16
rs1255345	14	53747750	LOC101927620(dist=123504),MIR5580(dist=667395)	intergenic	0.024629	5.5e-10	0.157741	2.5922e-08
rs146593330	11	86734313	LOC100506368(dist=22324),TMEM135(dist=14573)	intergenic	0.024646	9e-10	0.16105	4.16408e-08
rs59876223	11	86828475	TMEM135	intronic	0.024664	2e-67	0.0617753	8.28093e-65
rs114204349	22	30255513	ASCC2(dist=21220),MTMR3(dist=23645)	intergenic	0.024694	7.9e-12	0.138199	4.41922e-10
rs4932331	15	90881396	NGRN(dist=65953),GABARAPL3(dist=8367)	intergenic	0.024714	6.8e-19	0.0951829	5.53957e-17
rs116878033	17	42031770	PYY	intronic	0.024715	1.5e-20	0.0911763	1.31878e-18
rs34569617	2	119460356	LOC101927709(dist=99814),EN1(dist=139391)	intergenic	0.024724	1.2e-07	0.191868	4.25411e-06
rs6944227	7	38159445	EPDR1(dist=167903),STARD3NL(dist=58363)	intergenic	0.024752	2.3e-19	0.0943554	1.92219e-17
rs6904757	6	152593102	SYNE1	intronic	0.024756	5.1e-09	0.170486	2.15767e-07
rs2316897	3	56408258	ERC2	intronic	0.024772	1.8e-15	0.108543	1.22282e-13
rs4796823	17	76865203	TIMP2	intronic	0.024828	1.2e-08	0.176801	4.86655e-07
rs2056276	8	78652924	LOC102724874(dist=264357),PKIA(dist=775412)	intergenic	0.024851	1.9e-09	0.166199	8.53509e-08
rs42042	7	92247112	CDK6	intronic	0.02487	2.4e-08	0.180881	9.40589e-07
rs142243995	6	26506190	BTN1A1	intronic	0.024912	8.2e-08	0.189158	2.96786e-06
rs144746476	6	27611886	ZNF184(dist=170989),LINC01012(dist=49928)	intergenic	0.024952	1.1e-08	0.176582	4.49016e-07
rs7829843	8	9365967	LOC157273(dist=173377),TNKS(dist=47478)	intergenic	0.024993	6.4e-20	0.0934125	5.50375e-18
rs2980980	18	59946568	KIAA1468	intronic	0.025006	2.3e-08	0.181359	9.06261e-07
rs10830950	11	92568552	FAT3	intronic	0.02503	2.7e-13	0.123061	1.66063e-11
rs35888038	8	49256489	UBE2V2(dist=282035),LOC101929268(dist=207638)	intergenic	0.025041	1.8e-10	0.153452	8.93583e-09
rs10481558	9	16715657	BNC2	intronic	0.025055	2.7e-08	0.181681	1.05206e-06
rs10025845	4	38431377	LINC01258	ncRNA_intronic	0.025172	2.3e-15	0.110764	1.5828e-13
rs17742080	8	117181918	LINC00536	ncRNA_intronic	0.025175	3.4e-15	0.111804	2.32258e-13
rs2835027	21	36971853	LOC100506403(dist=18791),MIR802(dist=121160)	intergenic	0.025205	1e-25	0.0841633	1.12895e-23
rs10096850	8	8798222	MFHAS1(dist=47091),ERI1(dist=62092)	intergenic	0.025212	1.4e-60	0.0656282	4.83951e-58
rs114741713	1	40019538	PPIEL	ncRNA_intronic	0.025315	2.6e-09	0.169496	1.15687e-07
rs150110762	4	88784857	MEPE(dist=16889),SPP1(dist=111945)	intergenic	0.025318	2.9e-12	0.135018	1.69549e-10
rs6503998	17	58908505	BCAS3	intronic	0.025363	2.8e-92	0.0457943	1.77221e-89
rs9901257	17	69357505	CASC17(dist=159185),LINC02095(dist=660487)	intergenic	0.02539	2e-10	0.154159	9.90814e-09
rs231160	8	116394128	CSMD3(dist=1944886),TRPS1(dist=26596)	intergenic	0.025397	5.1e-08	0.185912	1.90634e-06
rs9937452	16	72894840	ZFHX3	intronic	0.025399	1.1e-12	0.130781	6.61493e-11
rs73596542	16	68004558	SLC12A4(dist=1961),DPEP3(dist=5008)	intergenic	0.025421	8.6e-08	0.190234	3.11811e-06
rs9822787	3	55940544	ERC2	intronic	0.025425	8.4e-31	0.0810324	1.17726e-28
rs4840923	8	8179649	PRAG1	intronic	0.025474	1.9e-09	0.16828	8.63755e-08
rs728989	4	95164481	SMARCAD1	intronic	0.025501	3.2e-23	0.0885339	3.28839e-21
rs6990746	8	8547811	PRAG1(dist=308467),CLDN23(dist=11855)	intergenic	0.025566	1.6e-75	0.0580046	7.90538e-73
rs117642163	11	87347576	TMEM135(dist=307700),LOC105369423(dist=81670)	intergenic	0.025577	1.7e-12	0.133087	1.01085e-10
rs74340919	7	20228512	MACC1	intronic	0.025585	3.8e-08	0.185073	1.45971e-06
rs17661353	8	116918106	TRPS1(dist=236851),LINC00536(dist=44630)	intergenic	0.025618	3.8e-09	0.172038	1.66444e-07
rs142265892	1	22746649	MIR4418(dist=153856),ZBTB40(dist=31695)	intergenic	0.025664	2.6e-07	0.203473	9.01418e-06
rs11622279	14	54483567	BMP4(dist=59958),CDKN3(dist=380019)	intergenic	0.025746	1.1e-14	0.115932	7.363e-13
rs6585163	10	114381720	VTI1A	intronic	0.025797	5.1e-10	0.160868	2.46775e-08
rs73406777	6	29811962	ZNRD1ASP(dist=9132),HCP5B(dist=27710)	intergenic	0.025812	5.1e-12	0.138921	2.95361e-10
rs6906772	6	151639349	AKAP12	intronic	0.025844	5.8e-09	0.174536	2.48736e-07
rs17180100	6	29936065	HLA-A(dist=22404),HCG9(dist=6827)	intergenic	0.02591	1.3e-07	0.196844	4.67478e-06
rs17149800	11	86895621	TMEM135	intronic	0.025966	6.4e-69	0.0622204	2.81751e-66
rs7776721	7	120548513	TSPAN12(dist=50336),ING3(dist=42304)	intergenic	0.026015	7.7e-38	0.0819032	1.52515e-35
rs76864474	13	42473758	VWA8	intronic	0.026056	4.9e-08	0.188267	1.86093e-06
rs7604863	2	54567519	C2orf73	intronic	0.026082	1.9e-21	0.0924094	1.82462e-19
rs77261176	4	86651428	ARHGAP24	intronic	0.02614	2.9e-09	0.172239	1.30447e-07
rs4039062	17	41866596	C17orf105(dist=4542),MPP3(dist=11571)	intergenic	0.026198	8.2e-31	0.0826551	1.17327e-28
rs186679154	6	133794113	EYA4	intronic	0.026224	1.7e-08	0.183454	6.9777e-07
rs12367561	12	90677833	LINC02399(dist=334330),LINC02392(dist=9262)	intergenic	0.026276	1.6e-15	0.113216	1.1379e-13
rs59257995	8	120048162	COLEC10	intronic	0.02629	3.1e-14	0.120465	2.07458e-12
rs2842925	1	2886356	TTC34(dist=180126),ACTRT2(dist=51690)	intergenic	0.026295	1.1e-12	0.133329	6.75071e-11
rs78785434	18	46914648	DYM	intronic	0.02631	4e-08	0.187421	1.54805e-06
rs9566989	13	43163295	TNFSF11	intronic	0.026366	1.7e-10	0.15774	8.71006e-09
rs2299100	7	26746898	SKAP2	intronic	0.026377	2.3e-11	0.144997	1.26505e-09
rs8105249	19	33307000	TDRD12(dist=25286),SLC7A9(dist=14419)	intergenic	0.026417	1.1e-09	0.167597	5.1978e-08
rs2754764	6	28769011	LINC00533(dist=146759),LINC01623(dist=58391)	intergenic	0.026466	1.2e-07	0.197815	4.38143e-06
rs62263577	3	47884003	DHX30	intronic	0.026469	3.4e-22	0.0930666	3.464e-20
rs77790871	20	11060925	C20orf187(dist=50911),LOC339593(dist=186382)	intergenic	0.026482	2.9e-08	0.187058	1.15512e-06
rs10134399	14	104083457	APOPT1(dist=24947),KLC1(dist=12068)	intergenic	0.026494	5.8e-53	0.0760634	1.78217e-50
rs12200753	6	127759040	KIAA0408,SOGA3(dist=511)	downstream	0.026517	3.4e-20	0.0964072	3.07561e-18
rs77356530	7	99019565	ATP5J2-PTCD1,PTCD1	intronic	0.026551	5.9e-08	0.1907	2.23325e-06
rs146006059	7	120492741	TSPAN12	intronic	0.026554	1.3e-09	0.169472	6.1263e-08
rs186753986	10	134289643	C10orf91(dist=27818),INPP5A(dist=61640)	intergenic	0.02657	2.9e-09	0.173359	1.31206e-07
rs62068608	17	28058946	SSH2	intronic	0.026635	3.5e-14	0.121578	2.35468e-12
rs12531490	7	96465638	SEM1(dist=126435),DLX6-AS1(dist=132189)	intergenic	0.026648	2e-08	0.185263	8.16508e-07
rs3130768	6	29088230	OR2J3(dist=7569),OR2J2(dist=53081)	intergenic	0.026653	1e-07	0.195926	3.67951e-06
rs6979247	7	120539863	TSPAN12(dist=41686),ING3(dist=50954)	intergenic	0.026671	7.1e-38	0.0835164	1.44311e-35
rs1996698	12	124535764	RFLNA	intronic	0.02673	2.1e-14	0.120323	1.42569e-12
rs142150743	1	40047960	PABPC4(dist=5439),HEYL(dist=41143)	intergenic	0.026741	9.3e-09	0.180958	3.96152e-07
rs2732121	8	71901287	XKR9(dist=253110),EYA1(dist=208381)	intergenic	0.026744	9.4e-18	0.103935	7.56056e-16
rs12608349	18	77199638	NFATC1	intronic	0.02689	1e-13	0.124914	6.57011e-12
rs4285802	10	114367828	VTI1A	intronic	0.026899	2.2e-10	0.159552	1.12147e-08
rs112943833	1	39784730	MACF1	intronic	0.026932	7.6e-08	0.194604	2.85587e-06
rs7957060	12	50888983	LARP4(dist=15195),DIP2B(dist=9785)	intergenic	0.027011	3.3e-10	0.162459	1.6647e-08
rs456499	16	66897009	CA7(dist=8960),PDP2(dist=17255)	intergenic	0.027089	2.9e-08	0.189376	1.16837e-06
rs10898608	11	86851496	TMEM135	intronic	0.027095	2.6e-07	0.208679	9.24556e-06
rs11002340	10	54274078	LINC01468(dist=43785),MBL2(dist=251062)	intergenic	0.027099	1.3e-08	0.184781	5.48839e-07
rs73414567	6	29928019	HLA-A(dist=14358),HCG9(dist=14873)	intergenic	0.027134	1.8e-07	0.204282	6.51715e-06
rs80266429	1	68634018	GNG12-AS1	ncRNA_intronic	0.02716	1.4e-11	0.14767	8.10754e-10
rs117382456	6	127376804	MIR588(dist=570945),RSPO3(dist=63244)	intergenic	0.027211	1.4e-08	0.185722	5.90742e-07
rs1255338	14	53785651	LOC101927620(dist=161405),MIR5580(dist=629494)	intergenic	0.027278	1.4e-10	0.160299	7.36977e-09
rs72887835	11	27325531	BBOX1-AS1(dist=83871),CCDC34(dist=34530)	intergenic	0.027379	8e-09	0.182947	3.48429e-07
rs9825660	3	56129471	ERC2	intronic	0.027425	2.9e-08	0.190661	1.17561e-06
rs4287000	9	96451784	PHF2(dist=9915),MIR4291(dist=129855)	intergenic	0.027455	4.2e-16	0.114835	3.20526e-14
rs59309756	7	95825835	SLC25A13	intronic	0.027494	2.6e-11	0.150147	1.46835e-09
rs214740	11	86927589	TMEM135	intronic	0.027495	4.3e-106	0.0497754	3.65945e-103
rs35031640	7	96403274	SEM1(dist=64071),DLX6-AS1(dist=194553)	intergenic	0.027575	2.5e-08	0.19089	1.02799e-06
rs73404750	6	29587472	GABBR1	intronic	0.027639	3.5e-12	0.143217	2.14642e-10
rs150344896	13	42811715	DGKH(NM_001204504:c.*8428A>G,NM_152910:c.*8428A>G,NM_178009:c.*8391A>G,NM_001204505:c.*8391A>G,NM_001297429:c.*8428A>G,NM_001204506:c.*8391A>G)	UTR3	0.02764	9.9e-13	0.13795	6.33817e-11
rs75050485	2	43778470	THADA	intronic	0.027678	1.9e-20	0.0995455	1.80456e-18
rs3131090	6	29072288	OR2J1(dist=2533),OR2J3(dist=7299)	intergenic	0.027682	1.2e-07	0.201855	4.46263e-06
rs76661560	6	27247668	PRSS16(dist=23269),POM121L2(dist=29174)	intergenic	0.027684	1.7e-08	0.188594	7.16494e-07
rs7220752	17	44138201	KANSL1	intronic	0.027717	2e-25	0.0907283	2.38576e-23
rs2279743	12	57377509	RDH16(dist=24351),GPR182(dist=10846)	intergenic	0.027744	1.8e-10	0.163003	9.47207e-09
rs12203854	6	133341184	RPS12(dist=202481),LINC00326(dist=68035)	intergenic	0.027764	3.2e-09	0.178487	1.47304e-07
rs77621495	1	219738842	LOC102723886(dist=8176),RNU5F-1(dist=307777)	intergenic	0.027776	1e-18	0.103795	8.7414e-17
rs73404765	6	29612742	GABBR1(dist=11830),MOG(dist=12016)	intergenic	0.027836	1.9e-12	0.140926	1.18871e-10
rs62412409	6	56223900	COL21A1	intronic	0.02786	1.9e-13	0.131012	1.25881e-11
rs887844	2	72356195	CYP26B1(dist=172)	downstream	0.027864	4.1e-08	0.192246	1.61948e-06
rs112284943	3	33751911	CLASP2	intronic	0.027871	2.1e-08	0.189736	8.72486e-07
rs35627700	19	18143954	ARRDC2(dist=19043),IL12RB1(dist=25851)	intergenic	0.027891	6.7e-09	0.183443	2.97164e-07
rs34181172	6	54790681	FAM83B	intronic	0.027947	4.1e-09	0.181643	1.87828e-07
rs61887109	11	68645386	CPT1A(dist=35987),MRPL21(dist=13360)	intergenic	0.027958	1.5e-07	0.205176	5.53048e-06
rs144633847	2	54802668	SPTBN1	intronic	0.027963	6.4e-17	0.112482	5.16926e-15
rs840891	2	129062290	HS6ST1	intronic	0.027965	2.4e-09	0.17896	1.13467e-07
rs5746812	22	19664215	LINC00895(dist=109853),SEPT5(dist=37772)	intergenic	0.027978	3.3e-20	0.1009	3.11921e-18
rs1578748	1	219960074	LOC102723886(dist=229408),RNU5F-1(dist=86545)	intergenic	0.028187	4.1e-24	0.0944297	4.74343e-22
rs419250	9	86459970	KIF27	intronic	0.028215	1.3e-08	0.18899	5.59387e-07
rs16874923	6	85350479	LINC01611(dist=165832),TBX18-AS1(dist=48697)	intergenic	0.028291	1.6e-09	0.177457	7.78355e-08
rs11722021	4	88642778	DMP1(dist=57266),IBSP(dist=77924)	intergenic	0.028349	1e-33	0.0845776	1.68308e-31
rs1409864	20	10976954	LOC101929413(dist=87034),C20orf187(dist=30238)	intergenic	0.028408	1.3e-77	0.0611865	7.27857e-75
rs7607362	2	112901019	FBLN7	intronic	0.028421	3.9e-08	0.194961	1.57268e-06
rs3117140	6	29010282	LOC100129636	ncRNA_intronic	0.028422	7.9e-08	0.200606	3.03932e-06
rs4852683	2	70814202	TGFA(dist=33055),ADD2(dist=75014)	intergenic	0.028462	3e-13	0.133961	1.99666e-11
rs12112058	7	120782639	CPED1	intronic	0.028477	9.4e-179	0.0398678	1.92034e-175
rs75040107	7	38157212	EPDR1(dist=165670),STARD3NL(dist=60596)	intergenic	0.028514	6.4e-08	0.198253	2.48846e-06
rs12987129	2	42287928	PKDCC(dist=2260),LOC102723824(dist=81647)	intergenic	0.028538	1.3e-16	0.1151	1.05105e-14
rs11681862	2	55331381	RTN4	intronic	0.028588	2.6e-09	0.181288	1.23569e-07
rs13277568	8	116679547	TRPS1	intronic	0.02862	4.3e-13	0.136231	2.84788e-11
rs765397	7	105464652	ATXN7L1	intronic	0.028627	2.5e-09	0.181162	1.19393e-07
rs142564749	6	30133481	TRIM15	intronic	0.028631	9.5e-11	0.160741	5.18381e-09
rs11659807	18	33101254	INO80C(dist=23299),MIR3975(dist=70447)	intergenic	0.028683	5.8e-10	0.171785	2.96007e-08
rs191831409	7	120565848	TSPAN12(dist=67671),ING3(dist=24969)	intergenic	0.028749	1e-13	0.131353	6.88198e-12
rs139500048	13	42977862	AKAP11(dist=80459),LINC02341(dist=21166)	intergenic	0.028773	5.6e-10	0.171952	2.86556e-08
rs150710341	16	86626256	FOXL1(dist=10952),LINC02189(dist=128034)	intergenic	0.028796	8.4e-13	0.139919	5.5091e-11
rs7143609	14	103878148	MARK3	intronic	0.028799	7e-34	0.0849713	1.19252e-31
rs78925994	17	69300355	CASC17(dist=102035),LINC02095(dist=717637)	intergenic	0.02882	5.6e-10	0.171779	2.86115e-08
rs36038742	5	100041662	FAM174A(dist=119218),ST8SIA4(dist=100977)	intergenic	0.028838	2.6e-16	0.117171	2.06474e-14
rs12814717	12	50959199	DIP2B	intronic	0.02889	1.2e-15	0.12046	9.16637e-14
rs6903066	6	131332166	EPB41L2	intronic	0.02893	3.8e-09	0.183379	1.76871e-07
rs189747373	2	118995053	LOC100506797(dist=51091),LOC101927709(dist=362306)	intergenic	0.028937	3.5e-19	0.106017	3.22984e-17
rs9875752	3	150113738	LINC01214(dist=72204),TSC22D2(dist=12384)	intergenic	0.028948	3.2e-08	0.194781	1.31233e-06
rs11688631	2	119580435	LOC101927709(dist=219893),EN1(dist=19312)	intergenic	0.028991	1.1e-23	0.0976814	1.27839e-21
rs112108842	17	2043524	SMG6	intronic	0.028991	2.4e-12	0.144778	1.52049e-10
rs9988823	11	46345665	CREB3L1(dist=2693),DGKZ(dist=8790)	intergenic	0.029023	4.3e-17	0.114972	3.59638e-15
rs12045944	1	89337695	GTF2B	intronic	0.029044	3e-19	0.105633	2.7738e-17
rs10845475	12	12241995	BCL2L14	intronic	0.029063	1.7e-07	0.209482	6.31558e-06
rs10487404	7	120522419	TSPAN12(dist=24242),ING3(dist=68398)	intergenic	0.029067	2.3e-23	0.0981333	2.6508e-21
rs1149483	16	3356834	ZNF75A	intronic	0.029068	3.7e-08	0.195715	1.50481e-06
rs75419573	4	95196591	SMARCAD1	intronic	0.029081	2.8e-30	0.089165	4.19348e-28
rs113441737	3	46764220	PRSS46	ncRNA_intronic	0.0291	3.3e-12	0.1455	2.06353e-10
rs72639663	1	8656824	RERE	intronic	0.029123	3.1e-11	0.154734	1.77972e-09
rs75293957	11	68412595	PPP6R3(dist=29794),GAL(dist=39348)	intergenic	0.029213	7.9e-11	0.160302	4.35765e-09
rs12674751	8	117220195	LINC00536	ncRNA_intronic	0.029228	4.4e-15	0.123421	3.2641e-13
rs1410113	13	50963551	DLEU1	ncRNA_intronic	0.029232	1.9e-14	0.127394	1.36537e-12
rs17129332	1	67158014	SGIP1	intronic	0.029267	8.4e-09	0.18777	3.72741e-07
rs35373084	8	11457248	LINC00208(dist=18398),GATA4(dist=77180)	intergenic	0.029269	1.4e-69	0.0668622	6.73772e-67
rs113664149	20	10748881	LINC01752(dist=14206),LOC101929413(dist=107100)	intergenic	0.029276	2.7e-09	0.181152	1.2786e-07
rs35259526	8	71481169	LOC101926892(dist=83247),TRAM1(dist=4284)	intergenic	0.029319	8.7e-17	0.115854	7.15538e-15
rs181292337	14	54434554	BMP4(dist=10945),CDKN3(dist=429032)	intergenic	0.029361	1.5e-07	0.20858	5.61433e-06
rs7000401	8	9241261	LOC157273(dist=48671),TNKS(dist=172184)	intergenic	0.029382	1.4e-35	0.0862143	2.54201e-33
rs11905130	20	10848277	LINC01752(dist=113602),LOC101929413(dist=7704)	intergenic	0.029407	5e-11	0.158671	2.83349e-09
rs28840973	15	50760910	USP8	intronic	0.029513	3.6e-08	0.196578	1.47391e-06
rs112998405	19	33283128	TDRD12(dist=1414),SLC7A9(dist=38291)	intergenic	0.029555	2.5e-10	0.168496	1.32723e-08
rs13238920	7	96331830	SEM1	intronic	0.02956	2.2e-10	0.167477	1.17164e-08
rs35634647	11	49292154	FOLH1(dist=61932),LOC440040(dist=287926)	intergenic	0.029602	2.3e-08	0.195298	9.73324e-07
rs116215032	2	54799600	SPTBN1	intronic	0.029635	2.2e-35	0.0861834	3.97205e-33
rs1072215	7	15637332	AGMO(dist=35692),MEOX2(dist=13505)	intergenic	0.029759	9e-41	0.0894135	2.19939e-38
rs11196004	10	114343720	VTI1A	intronic	0.029871	1.7e-09	0.181934	8.40957e-08
rs79029275	15	51449453	MIR4713HG	ncRNA_intronic	0.029881	2.1e-10	0.168765	1.1302e-08
rs357522	9	98189458	FANCC(dist=109467),PTCH1(dist=15806)	intergenic	0.030086	1.9e-07	0.214153	7.14769e-06
rs4738105	8	71958918	XKR9(dist=310741),EYA1(dist=150750)	intergenic	0.030126	3.8e-57	0.0792577	1.37611e-54
rs2235319	22	36916156	EIF3D	intronic	0.030207	5.2e-12	0.152517	3.28596e-10
rs76448999	6	27335505	ZNF204P	ncRNA_intronic	0.030258	1.7e-07	0.21391	6.45036e-06
rs117903455	11	112271496	LOC283140(dist=38239),LOC101928823(dist=81459)	intergenic	0.030262	2.7e-09	0.185416	1.30632e-07
rs1859278	7	96044406	SLC25A13(dist=92947),SEM1(dist=66532)	intergenic	0.030271	2.1e-08	0.197316	9.05573e-07
rs7010262	8	10836508	XKR6	intronic	0.030274	2.2e-87	0.0553155	1.47237e-84
rs79292978	11	27701735	BDNF-AS	ncRNA_intronic	0.030278	6.7e-11	0.164275	3.83584e-09
rs74753218	1	2839664	TTC34(dist=133434),ACTRT2(dist=98382)	intergenic	0.030286	1.6e-14	0.129891	1.18056e-12
rs111843673	11	48782940	OR4A47(dist=271666),TRIM49B(dist=270212)	intergenic	0.030318	2.1e-09	0.185221	1.03722e-07
rs159960	1	8476428	RERE	intronic	0.030319	4.5e-35	0.0874978	8.19695e-33
rs166599	6	133271776	RPS12(dist=133073),LINC00326(dist=137443)	intergenic	0.030322	9.1e-18	0.113512	7.96764e-16
rs6466790	7	121108696	FAM3C(dist=72274),PTPRZ1(dist=404463)	intergenic	0.030349	6.3e-36	0.0881919	1.19281e-33
rs73219303	7	121004989	FAM3C	intronic	0.030357	1e-164	0.0429185	1.87428e-161
rs111664099	10	54341102	LINC01468(dist=110809),MBL2(dist=184038)	intergenic	0.030373	3.8e-25	0.0957651	4.71781e-23
rs142218895	6	152289145	ESR1	intronic	0.03042	8.4e-24	0.0994834	1.00562e-21
rs12192839	6	133600591	EYA4	intronic	0.030484	1.1e-44	0.0881859	3.06305e-42
rs115580614	3	41061969	ZNF621(dist=480684),CTNNB1(dist=178946)	intergenic	0.030485	2.3e-10	0.170324	1.24291e-08
rs28418659	22	50717833	PLXNB2	intronic	0.030532	1.2e-10	0.168252	6.67337e-09
rs4899014	14	61118783	SIX1(dist=2628),SIX4(dist=57473)	intergenic	0.030553	5.9e-17	0.117908	4.99646e-15
rs117529640	6	127525792	RSPO3(dist=5166),RNF146(dist=62035)	intergenic	0.030593	9.6e-09	0.192791	4.32347e-07
rs78035527	1	39940889	MACF1	intronic	0.030594	1.5e-08	0.195191	6.58245e-07
rs76311445	18	46958652	DYM	intronic	0.030619	5.2e-08	0.201371	2.09106e-06
rs115079384	2	202750989	CDK15	intronic	0.030636	1.9e-17	0.116446	1.64592e-15
rs142279878	13	50871773	DLEU1	ncRNA_intronic	0.030654	7.9e-10	0.177937	4.07032e-08
rs74364192	6	127211003	MIR588(dist=405144),RSPO3(dist=229045)	intergenic	0.030696	9.7e-35	0.0876452	1.75363e-32
rs10769955	11	8784647	ST5	intronic	0.03073	1.1e-20	0.105189	1.12273e-18
rs12527527	6	133647719	EYA4	intronic	0.030761	6.6e-18	0.113568	5.86218e-16
rs74796044	6	28330044	ZKSCAN3	intronic	0.030778	1.8e-11	0.157569	1.08506e-09
rs12805308	11	49082146	TRIM64C(dist=1482),FOLH1(dist=84500)	intergenic	0.030868	4.8e-11	0.162708	2.79661e-09
rs3110245	8	71934060	XKR9(dist=285883),EYA1(dist=175608)	intergenic	0.030929	9.3e-18	0.114226	8.18163e-16
rs188765036	9	18585164	ADAMTSL1	intronic	0.030964	3.2e-13	0.139974	2.20228e-11
rs74788047	7	121736851	AASS	intronic	0.030967	1.1e-11	0.156392	6.80931e-10
rs7588499	2	54728276	SPTBN1	intronic	0.031007	1.3e-15	0.124556	1.0214e-13
rs11827835	11	48530275	OR4A47(dist=19001),TRIM49B(dist=522877)	intergenic	0.031027	1.2e-09	0.181511	6.08863e-08
rs147270305	11	57979108	OR1S2(dist=7455),OR1S1(dist=3109)	intergenic	0.031038	1.5e-16	0.119945	1.25433e-14
rs78550746	15	51460032	MIR4713HG	ncRNA_intronic	0.031054	2.2e-10	0.170994	1.19458e-08
rs115802547	2	119595853	LOC101927709(dist=235311),EN1(dist=3894)	intergenic	0.03107	2.6e-14	0.131924	1.91131e-12
rs112579976	3	46736187	ALS2CL(dist=984)	upstream	0.0311	2.4e-11	0.158167	1.42972e-09
rs13198798	6	133530695	LINC00326(dist=102978),EYA4(dist=31800)	intergenic	0.031136	8.4e-16	0.123833	6.67482e-14
rs3117332	6	29219510	LOC101929006	ncRNA_intronic	0.031191	1.2e-07	0.210913	4.64694e-06
rs66987900	7	121094998	FAM3C(dist=58576),PTPRZ1(dist=418161)	intergenic	0.031249	1.7e-11	0.158562	1.03535e-09
rs7128750	11	92622617	FAT3	intronic	0.031279	1.3e-14	0.130587	9.71303e-13
rs7758476	6	127188005	MIR588(dist=382146),RSPO3(dist=252043)	intergenic	0.031305	4.4e-51	0.0880689	1.48473e-48
rs10084690	3	33591384	CLASP2	intronic	0.031315	2.5e-07	0.220046	9.38195e-06
rs7575248	2	112610721	ANAPC1	intronic	0.031316	4.8e-13	0.142168	3.29191e-11
rs139142178	2	145810646	TEX41	ncRNA_intronic	0.031324	1.9e-08	0.197954	8.28622e-07
rs141091241	11	112111460	PTS(dist=6765),PLET1(dist=7416)	intergenic	0.031401	2.3e-11	0.158578	1.3775e-09
rs59622625	1	50973264	FAF1	intronic	0.031474	3e-09	0.186973	1.45142e-07
rs138155788	17	42490797	GPATCH8	intronic	0.031484	4.7e-10	0.176233	2.49547e-08
rs142941155	11	48949316	OR4A47(dist=438042),TRIM49B(dist=103836)	intergenic	0.031618	7.6e-10	0.180045	3.97109e-08
rs11760334	7	37971030	EPDR1	intronic	0.031625	6e-40	0.0935	1.4765e-37
rs117822609	19	41775369	HNRNPUL1	intronic	0.031638	6.3e-09	0.192066	2.93359e-07
rs112111542	17	2190386	SMG6	intronic	0.031653	1.8e-11	0.159699	1.10002e-09
rs150772976	5	67133325	LOC101928858(dist=36439),LINC02219(dist=352379)	intergenic	0.031689	1.7e-07	0.216509	6.52384e-06
rs6807915	3	12313846	SYN2(dist=80314),PPARG(dist=15503)	intergenic	0.031698	9.3e-13	0.146932	6.34896e-11
rs10466846	12	12308013	LRP6	intronic	0.031735	2.1e-22	0.104596	2.43446e-20
rs187496553	2	119692690	EN1(dist=86931),MARCO(dist=7055)	intergenic	0.031773	2.6e-09	0.187882	1.27793e-07
rs7690727	4	1340811	UVSSA(dist=243)	upstream	0.031779	1.3e-08	0.197498	5.82726e-07
rs71479304	11	49302404	FOLH1(dist=72182),LOC440040(dist=277676)	intergenic	0.031854	8.1e-12	0.158451	5.15975e-10
rs111326151	11	48469269	OR4C5(dist=81229),OR4A47(dist=41076)	intergenic	0.03188	8.6e-10	0.181734	4.49279e-08
rs212420	7	105496412	ATXN7L1	intronic	0.031892	9.5e-11	0.168181	5.41178e-09
rs7412132	1	25149944	CLIC4	intronic	0.032023	3.3e-12	0.153806	2.17568e-10
rs848218	1	16275506	ZBTB17	intronic	0.032027	4.8e-21	0.108175	5.21925e-19
rs17184332	6	29534822	UBD(dist=7120),SNORD32B(dist=15207)	intergenic	0.032068	4.3e-12	0.155317	2.80012e-10
rs17710686	14	54605331	BMP4(dist=181722),CDKN3(dist=258255)	intergenic	0.032072	7.3e-17	0.12243	6.37567e-15
rs72959041	6	127454893	RSPO3	intronic	0.032075	1.5e-53	0.0870607	5.31352e-51
rs665632	13	43106514	LINC02341(dist=46422),TNFSF11(dist=30358)	intergenic	0.032088	6.2e-13	0.145826	4.28861e-11
rs2979269	8	8901140	ERI1(dist=10291),MIR4660(dist=4815)	intergenic	0.032169	7.4e-24	0.10385	9.26013e-22
rs1482883	6	44638566	LOC105375075(dist=118948),NONE(dist=NONE)	intergenic	0.032198	1e-42	0.093172	2.78304e-40
rs169683	6	28778419	LINC00533(dist=156167),LINC01623(dist=48983)	intergenic	0.032238	1.4e-07	0.215794	5.46976e-06
rs11721984	4	38343935	TBC1D1(dist=203139),LINC01258(dist=78348)	intergenic	0.032284	3.9e-18	0.116285	3.61705e-16
rs2869704	4	88629174	DMP1(dist=43662),IBSP(dist=91528)	intergenic	0.032305	1.1e-33	0.0905945	1.96897e-31
rs6971407	7	120816628	CPED1	intronic	0.032326	4.7e-55	0.0861331	1.75404e-52
rs79892959	2	119667997	EN1(dist=62238),MARCO(dist=31748)	intergenic	0.032391	2.9e-37	0.0953256	6.39147e-35
rs2639902	8	71917527	XKR9(dist=269350),EYA1(dist=192141)	intergenic	0.032413	7.9e-56	0.0860839	2.97568e-53
rs7183244	15	67461311	SMAD3	intronic	0.032466	3.2e-09	0.189195	1.55725e-07
rs11947499	4	95260834	HPGDS	intronic	0.032565	2e-27	0.0965065	2.8362e-25
rs9385406	6	127148530	MIR588(dist=342671),RSPO3(dist=291518)	intergenic	0.032609	9.4e-08	0.212204	3.75607e-06
rs4805010	19	33276506	TDRD12	intronic	0.03262	1.7e-09	0.1883	8.6813e-08
rs2525708	7	120558675	TSPAN12(dist=60498),ING3(dist=32142)	intergenic	0.03263	2e-40	0.0946128	5.09869e-38
rs2732110	8	71926811	XKR9(dist=278634),EYA1(dist=182857)	intergenic	0.032707	4.5e-57	0.0852103	1.73214e-54
rs139654495	17	59126961	BCAS3	intronic	0.032711	6.8e-21	0.108656	7.31525e-19
rs113922261	17	2413349	METTL16	intronic	0.032726	1e-08	0.198103	4.59584e-07
rs71607407	4	88053953	AFF1	intronic	0.03274	1.2e-07	0.215357	4.74291e-06
rs12417067	11	66676714	PC	intronic	0.032751	2.3e-07	0.223351	8.8248e-06
rs62449135	7	30975223	AQP1(dist=10091),GHRHR(dist=28413)	intergenic	0.032837	2.7e-17	0.121587	2.41773e-15
rs9983103	21	40360909	LINC01700(dist=11209),PSMG1(dist=186463)	intergenic	0.03284	1.4e-11	0.162293	8.84348e-10
rs72671210	8	78738705	LOC102724874(dist=350138),PKIA(dist=689631)	intergenic	0.032857	6.7e-09	0.195481	3.15582e-07
rs12195746	6	133313831	RPS12(dist=175128),LINC00326(dist=95388)	intergenic	0.032951	1e-08	0.198842	4.61182e-07
rs4073096	15	63839497	USP3	intronic	0.032979	5.4e-10	0.18149	2.91996e-08
rs146246611	11	48516747	OR4A47(dist=5473),TRIM49B(dist=536405)	intergenic	0.03306	1.2e-09	0.186718	6.25767e-08
rs2285721	7	27155353	HOXA3	intronic	0.033114	5.7e-20	0.111781	5.8709e-18
rs182889691	11	68293862	PPP6R3	intronic	0.033173	1.1e-19	0.113128	1.11534e-17
rs150510475	6	127004171	MIR588(dist=198312),RSPO3(dist=435877)	intergenic	0.033276	1.4e-10	0.175754	8.04385e-09
rs3117345	6	29202465	LOC101929006	ncRNA_intronic	0.033413	9.5e-08	0.215316	3.84319e-06
rs74801519	3	47666710	SMARCC1	intronic	0.033492	1.3e-19	0.114479	1.3276e-17
rs72682521	14	54558351	BMP4(dist=134742),CDKN3(dist=305235)	intergenic	0.033503	8.4e-17	0.124942	7.43748e-15
rs4414276	12	15009730	ART4(dist=13317),MGP(dist=24068)	intergenic	0.033566	1e-09	0.188548	5.31667e-08
rs113218780	17	58890591	BCAS3	intronic	0.033571	6.4e-35	0.0931568	1.23434e-32
rs62260788	3	48068610	MAP4	intronic	0.033585	8.4e-22	0.109087	9.69473e-20
rs4671212	2	54630902	C2orf73(dist=42188),SPTBN1(dist=52552)	intergenic	0.033613	3.7e-59	0.0843851	1.54336e-56
rs55774621	7	15678495	MEOX2	intronic	0.033628	1.3e-13	0.142364	9.54991e-12
rs6601527	8	10665444	PINX1	intronic	0.033637	1.1e-57	0.0846494	4.37836e-55
rs7661149	4	88696086	DMP1(dist=110574),IBSP(dist=24616)	intergenic	0.033644	8.2e-13	0.150492	5.77255e-11
rs112961670	11	48543889	OR4A47(dist=32615),TRIM49B(dist=509263)	intergenic	0.033648	1e-09	0.187888	5.29736e-08
rs9816270	3	33566770	CLASP2	intronic	0.033661	1.1e-09	0.187726	5.77346e-08
rs75092311	10	124065278	BTBD16	intronic	0.03368	8.5e-12	0.162471	5.52472e-10
rs116301180	1	22587481	WNT4(dist=117962),MIR4418(dist=5251)	intergenic	0.033704	3.5e-13	0.146466	2.51278e-11
rs11130485	3	55933993	ERC2	intronic	0.033735	9.8e-11	0.172912	5.70862e-09
rs73255503	20	11053158	C20orf187(dist=43144),LOC339593(dist=194149)	intergenic	0.033765	3.3e-08	0.207448	1.43272e-06
rs79016257	22	46080251	ATXN10	intronic	0.03377	5.4e-18	0.119563	5.07659e-16
rs415359	13	42799972	DGKH	intronic	0.033777	8.2e-13	0.150637	5.7755e-11
rs28496577	3	48766252	IP6K2(dist=11541),PRKAR2A(dist=17760)	intergenic	0.033785	1.2e-07	0.218177	4.79817e-06
rs17541189	1	68621990	GNG12-AS1	ncRNA_intronic	0.033788	4e-14	0.139413	3.04186e-12
rs2531995	16	4013467	ADCY9(NM_001116:c.*2309G>A)	UTR3	0.033824	3.8e-15	0.133092	3.0541e-13
rs117427451	13	43083724	LINC02341(dist=23632),TNFSF11(dist=53148)	intergenic	0.033848	6.8e-13	0.149611	4.79967e-11
rs73241524	7	96103635	SLC25A13(dist=152176),SEM1(dist=7303)	intergenic	0.033849	1.7e-08	0.203246	7.68596e-07
rs7154152	14	54727667	BMP4(dist=304058),CDKN3(dist=135919)	intergenic	0.033883	5.6e-11	0.169549	3.35153e-09
rs7106894	11	55877315	OR8H2(dist=3858),OR8H3(dist=12534)	intergenic	0.033893	2.9e-08	0.206344	1.26591e-06
rs142394917	12	4401472	CCND2	intronic	0.03395	3.6e-12	0.157571	2.41113e-10
rs9789597	2	118961524	LOC100506797(dist=17562),LOC101927709(dist=395835)	intergenic	0.034006	9.7e-64	0.0768284	4.36651e-61
rs7814854	8	8986596	SNORD3I(dist=70456),PPP1R3B(dist=7168)	intergenic	0.034038	1.2e-28	0.0977001	1.82035e-26
rs2836624	21	40057558	ERG(dist=23854),LINC00114(dist=53321)	intergenic	0.034073	9.6e-22	0.109668	1.1113e-19
rs11674978	2	119631394	EN1(dist=25635),MARCO(dist=68351)	intergenic	0.034157	5.8e-120	0.0599645	7.86725e-117
rs4948735	10	44011148	ZNF487(dist=33141),ZNF239(dist=40645)	intergenic	0.034167	1.8e-08	0.20442	8.12929e-07
rs7122627	11	55862565	OR8I2(dist=849)	downstream	0.034179	3e-08	0.2075	1.31162e-06
rs142971832	15	51231449	AP4E1	intronic	0.034214	1.1e-08	0.202598	5.11487e-07
rs17686195	5	172960825	MIR8056(dist=186286),LOC285593(dist=45812)	intergenic	0.034232	1.3e-12	0.153149	9.03781e-11
rs11075555	16	51412237	SALL1(dist=227054),LINC01571(dist=384193)	intergenic	0.034279	3.8e-15	0.134037	3.07579e-13
rs17031682	2	66399612	SPRED2(dist=739956),MIR4778(dist=185769)	intergenic	0.034285	2.8e-08	0.207243	1.23274e-06
rs12673161	7	37937174	NME8	intronic	0.034296	4.7e-31	0.0977149	8.04829e-29
rs34861916	6	53629875	KLHL31(dist=99369),LRRC1(dist=29903)	intergenic	0.034319	4.4e-10	0.182428	2.42688e-08
rs113025625	11	87043599	TMEM135(dist=3723),LOC105369423(dist=385647)	intergenic	0.034368	1.2e-08	0.203398	5.5665e-07
rs4693177	4	88673955	DMP1(dist=88443),IBSP(dist=46747)	intergenic	0.034593	1.5e-12	0.155454	1.04756e-10
rs3130755	6	29163686	OR2J2(dist=21335),LOC101929006(dist=28064)	intergenic	0.03462	9.6e-08	0.217478	3.91914e-06
rs76374981	4	409099	ZNF141(dist=30446),ABCA11P(dist=10125)	intergenic	0.034667	1.6e-16	0.127825	1.41598e-14
rs4757317	11	15444188	INSC(dist=175432),LOC102724957(dist=221243)	intergenic	0.034729	7.5e-23	0.109663	9.29162e-21
rs11602443	11	86959310	TMEM135	intronic	0.034816	3.8e-16	0.130354	3.28925e-14
rs78027755	17	41956178	MPP2	intronic	0.034818	7.8e-19	0.118091	7.79286e-17
rs12622645	2	204416842	RAPH1(dist=16783),CD28(dist=154356)	intergenic	0.03495	6.3e-16	0.130955	5.37505e-14
rs719414	1	170769445	PRRX1(dist=60904),MROH9(dist=135167)	intergenic	0.034952	2.3e-12	0.15802	1.59256e-10
rs2253593	10	79424930	KCNMA1(dist=27353),DLG5(dist=125619)	intergenic	0.034992	1.6e-08	0.206667	7.38931e-07
rs77114534	22	46101806	ATXN10	intronic	0.035036	7.1e-18	0.123215	6.79646e-16
rs16937059	8	49341541	UBE2V2(dist=367087),LOC101929268(dist=122586)	intergenic	0.035063	2.5e-11	0.16734	1.56959e-09
rs10858915	12	90051547	ATP2B1(dist=1703),ATP2B1-AS1(dist=51185)	intergenic	0.035071	2e-08	0.208105	9.10225e-07
rs72961013	6	127529780	RSPO3(dist=9154),RNF146(dist=58047)	intergenic	0.035112	1.8e-68	0.079464	9.90647e-66
rs10268173	7	37932255	NME8	intronic	0.035126	2.9e-08	0.210058	1.28734e-06
rs17597863	18	53202366	TCF4	intronic	0.035149	1.7e-09	0.194499	8.94901e-08
rs144591835	4	86700980	ARHGAP24	intronic	0.035168	5.4e-08	0.213144	2.28828e-06
rs116931951	6	127370451	MIR588(dist=564592),RSPO3(dist=69597)	intergenic	0.035191	1.5e-11	0.167613	9.71401e-10
rs11757540	6	152147207	ESR1	intronic	0.035226	3.1e-09	0.196364	1.56891e-07
rs12604948	18	46971838	DYM	intronic	0.035229	5e-08	0.212923	2.13011e-06
rs1182209	7	2808595	GNA12	intronic	0.035242	5.3e-09	0.199898	2.60814e-07
rs10417115	19	33386556	CEP89	intronic	0.035271	3.5e-26	0.104453	5.00333e-24
rs7179441	15	70702359	TLE3(dist=312103),LINC02205(dist=93887)	intergenic	0.035334	2.1e-07	0.228805	8.3318e-06
rs78036089	1	219690067	LOC102723886	ncRNA_intronic	0.035347	4.6e-14	0.143521	3.57928e-12
rs10878986	12	69831694	YEATS4(dist=47044),FRS2(dist=32435)	intergenic	0.035454	1.6e-09	0.194938	8.50913e-08
rs12793628	11	48399830	OR4C5(dist=11790),OR4A47(dist=110515)	intergenic	0.035462	2.4e-09	0.197736	1.24944e-07
rs113378345	11	48574212	OR4A47(dist=62938),TRIM49B(dist=478940)	intergenic	0.035529	9.6e-10	0.192347	5.25699e-08
rs72636907	1	8403155	SLC45A1	intronic	0.035594	4.9e-14	0.14474	3.82977e-12
rs11630289	15	63818850	USP3	intronic	0.03561	5.2e-10	0.188233	2.91874e-08
rs11701577	21	40028906	ERG	intronic	0.035625	2.4e-14	0.142634	1.91067e-12
rs35155832	11	48445611	OR4C5(dist=57571),OR4A47(dist=64734)	intergenic	0.035674	3.8e-09	0.199227	1.91702e-07
rs10030625	4	88619726	DMP1(dist=34214),IBSP(dist=100976)	intergenic	0.035698	1.6e-33	0.0969248	3.03012e-31
rs6934448	6	26527878	HCG11(dist=266)	downstream	0.035755	9.3e-08	0.220381	3.86035e-06
rs6066146	20	45599553	EYA2	intronic	0.035811	3.3e-08	0.212429	1.46703e-06
rs11555654	6	29570332	GABBR1(NM_001319053:c.*988A>G,NM_001470:c.*988A>G,NM_021904:c.*988A>G,NM_021903:c.*988A>G)	UTR3	0.035847	3.7e-12	0.162548	2.54958e-10
rs112828142	6	126760222	NONE(dist=NONE),NONE(dist=NONE)	intergenic	0.035874	2e-13	0.150138	1.51088e-11
rs114741569	1	113188571	CAPZA1	intronic	0.036079	8e-08	0.221274	3.37961e-06
rs1731902	17	42072649	PYY	intronic	0.036092	3.8e-13	0.153538	2.83983e-11
rs143838827	17	2102962	SMG6	intronic	0.036129	1.6e-10	0.184151	9.53839e-09
rs76084716	15	51479298	MIR4713HG	ncRNA_intronic	0.036176	2.4e-10	0.185328	1.40152e-08
rs12005952	9	16430783	BNC2	intronic	0.036206	2.6e-10	0.185259	1.51005e-08
rs61930192	11	63047741	SLC22A25(dist=50617),SLC22A10(dist=9689)	intergenic	0.036226	8.8e-10	0.193578	4.88215e-08
rs10081493	8	49275995	UBE2V2(dist=301541),LOC101929268(dist=188132)	intergenic	0.036234	1.3e-15	0.137158	1.1223e-13
rs11985375	8	71613472	XKR9	intronic	0.036362	9.4e-55	0.0917812	3.67908e-52
rs150449216	8	119892396	SAMD12-AS1(dist=154090),TNFRSF11B(dist=43400)	intergenic	0.036411	6.1e-08	0.218394	2.62018e-06
rs2975648	8	10135976	MSRA	intronic	0.036413	3.8e-76	0.0769132	2.52351e-73
rs2647458	1	220199852	RNU5F-1	ncRNA_intronic	0.036418	4.8e-11	0.176091	3.02437e-09
rs147322937	13	42939689	AKAP11(dist=42286),LINC02341(dist=59339)	intergenic	0.036444	2.1e-09	0.199802	1.11579e-07
rs117503690	16	51641003	SALL1(dist=455820),LINC01571(dist=155427)	intergenic	0.036452	6.7e-08	0.219476	2.85911e-06
rs8088952	18	77273862	NFATC1	intronic	0.036469	1.2e-19	0.121422	1.30167e-17
rs9938257	16	4382607	GLIS2	intronic	0.03648	2.3e-08	0.213256	1.06e-06
rs72826065	10	114735521	TCF7L2	intronic	0.036499	2.2e-15	0.138284	1.8836e-13
rs12574187	11	49110509	TRIM64C(dist=29845),FOLH1(dist=56137)	intergenic	0.036516	5.2e-11	0.176811	3.27004e-09
rs76800394	4	855813	GAK	intronic	0.036544	4.2e-12	0.165224	2.91267e-10
rs12901038	15	70536351	TLE3(dist=146095),LINC02205(dist=259895)	intergenic	0.036549	9.5e-15	0.142684	7.84753e-13
rs79525738	17	41808928	MEOX1(dist=69666),SOST(dist=22171)	intergenic	0.036594	1.6e-13	0.151209	1.23421e-11
rs73238173	3	142110644	XRN1	intronic	0.036604	8.6e-11	0.179223	5.25886e-09
rs713522	17	44065263	MAPT	intronic	0.03667	1.8e-13	0.152232	1.38313e-11
rs61927971	11	63087317	SLC22A10(dist=8071),SLC22A9(dist=49944)	intergenic	0.036673	1.1e-09	0.195007	5.99894e-08
rs62078657	17	41896541	MPP3	intronic	0.0367	2.6e-14	0.145847	2.10851e-12
rs3129145	6	29133301	OR2J3(dist=52640),OR2J2(dist=8010)	intergenic	0.036709	1.2e-07	0.225224	4.95565e-06
rs1352755	9	109488759	LINC01505(dist=46678),ZNF462(dist=136619)	intergenic	0.036735	6.7e-11	0.1787	4.16192e-09
rs143081698	2	119619738	EN1(dist=13979),MARCO(dist=80007)	intergenic	0.036757	1.4e-11	0.171645	9.35707e-10
rs4537264	8	11820631	CTSB(dist=94972),DEFB136(dist=10815)	intergenic	0.036878	1.4e-09	0.196683	7.58335e-08
rs10224680	7	28818245	CREB5	intronic	0.036942	6.2e-20	0.121416	6.9027e-18
rs72841430	17	7767378	NAA38	intronic	0.036957	6.5e-09	0.205725	3.23014e-07
rs113132613	11	48592679	OR4A47(dist=81405),TRIM49B(dist=460473)	intergenic	0.037022	1e-09	0.196353	5.53515e-08
rs3135328	6	28913772	LINC01556(dist=1457),HCG15(dist=38754)	intergenic	0.037286	1.2e-07	0.227999	5.00729e-06
rs3785879	17	43985636	MAPT	intronic	0.037302	1.8e-07	0.232914	7.37093e-06
rs6758084	2	119572451	LOC101927709(dist=211909),EN1(dist=27296)	intergenic	0.037307	2.2e-13	0.154465	1.70056e-11
rs473805	6	74268249	EEF1A1(dist=37494),SLC17A5(dist=34853)	intergenic	0.037335	1.8e-07	0.232575	7.36785e-06
rs116707394	2	54830389	SPTBN1	intronic	0.037357	3.5e-47	0.0982008	1.15588e-44
rs145923850	11	86736527	LOC100506368(dist=24538),TMEM135(dist=12359)	intergenic	0.037432	6.6e-19	0.125391	7.04555e-17
rs239650	21	28794685	ADAMTS5(dist=455246),LINC00113(dist=300013)	intergenic	0.037507	9.5e-18	0.129935	9.46466e-16
rs77823119	4	708132	PCGF3	intronic	0.03752	9.9e-38	0.105674	2.48308e-35
rs35207116	8	71708971	XKR9(dist=60794),EYA1(dist=400697)	intergenic	0.037637	2.8e-54	0.0947567	1.10602e-51
rs6441976	3	46438012	LOC102724297	ncRNA_intronic	0.037641	2.3e-07	0.237045	9.35603e-06
rs6904202	6	56360995	DST	intronic	0.037655	1.5e-08	0.213585	7.18748e-07
rs75394800	2	54970051	EML6	intronic	0.037695	1.4e-18	0.126707	1.46449e-16
rs62078610	17	41856502	DUSP3(dist=134)	upstream	0.03771	1.7e-14	0.147441	1.41228e-12
rs56006828	4	88667148	DMP1(dist=81636),IBSP(dist=53554)	intergenic	0.03771	9.8e-12	0.172751	6.7288e-10
rs111286492	6	29663479	ZFP57(dist=18548),HLA-F(dist=27638)	intergenic	0.037719	8.2e-14	0.151459	6.56244e-12
rs10484919	6	151974422	CCDC170(dist=32094),ESR1(dist=37209)	intergenic	0.037732	3.1e-36	0.102201	6.91115e-34
rs13255886	8	71565954	LACTB2-AS1	ncRNA_intronic	0.037809	8.4e-54	0.0956216	3.29422e-51
rs9525639	13	43132879	LINC02341(dist=72787),TNFSF11(dist=3993)	intergenic	0.037809	3.5e-10	0.190716	2.04586e-08
rs34508469	8	71628463	XKR9	intronic	0.03783	3.9e-55	0.0956194	1.61467e-52
rs62449154	7	30999379	AQP1(dist=34247),GHRHR(dist=4257)	intergenic	0.037912	7.8e-26	0.11073	1.16174e-23
rs144530079	11	86791917	TMEM135	intronic	0.037924	8.8e-20	0.123581	9.80569e-18
rs148084229	6	127550318	RSPO3(dist=29692),RNF146(dist=37509)	intergenic	0.038005	4.5e-23	0.116102	5.98085e-21
rs117512316	8	80824358	LOC101927040(dist=40386),MRPS28(dist=6737)	intergenic	0.038028	7.4e-08	0.225233	3.1987e-06
rs115903453	6	27200418	MIR3143(dist=84951),PRSS16(dist=15084)	intergenic	0.038062	1.1e-08	0.213004	5.37654e-07
rs74586137	6	133611524	EYA4	intronic	0.038071	1.3e-13	0.152902	1.02295e-11
rs148683249	20	10450370	SLX4IP	intronic	0.038093	5.4e-09	0.207189	2.74419e-07
rs2749125	1	113036321	WNT2B	intronic	0.038096	1.7e-13	0.15432	1.33227e-11
rs145643861	7	96651090	DLX5	intronic	0.038188	2.3e-11	0.174838	1.51209e-09
rs3135322	6	28946920	LINC01556(dist=34605),HCG15(dist=5606)	intergenic	0.038322	1.8e-07	0.23542	7.44087e-06
rs9502570	6	7258617	RREB1(dist=6404),SSR1(dist=22759)	intergenic	0.038373	1.9e-17	0.134055	1.8866e-15
rs17301622	6	133630561	EYA4	intronic	0.038499	2.5e-19	0.126506	2.76806e-17
rs76014505	6	27263204	PRSS16(dist=38805),POM121L2(dist=13638)	intergenic	0.038514	2.2e-08	0.217928	1.04058e-06
rs75891957	17	2421884	METTL16(dist=6684),PAFAH1B1(dist=75039)	intergenic	0.038582	1.5e-08	0.216124	7.26175e-07
rs112410904	2	202726369	CDK15	intronic	0.038618	1.6e-10	0.189947	9.82908e-09
rs2894085	7	96584407	SEM1(dist=245204),DLX6-AS1(dist=13420)	intergenic	0.03862	9.7e-24	0.118071	1.36609e-21
rs79388962	2	43807561	THADA	intronic	0.038623	1.6e-18	0.128389	1.68242e-16
rs75172692	11	16266743	SOX6	intronic	0.038641	3.9e-11	0.179412	2.53754e-09
rs143187557	11	47284279	NR1H3	intronic	0.03867	1.7e-14	0.149392	1.42746e-12
rs2890976	9	14029462	LINC00583(dist=83856),NFIB(dist=52380)	intergenic	0.038682	1.6e-07	0.235333	6.69583e-06
rs113235531	4	95086568	LOC101929210	ncRNA_intronic	0.038749	5.6e-09	0.209256	2.86791e-07
rs77690433	11	27248468	BBOX1-AS1(dist=6808),CCDC34(dist=111593)	intergenic	0.038753	7.3e-32	0.104622	1.38947e-29
rs117043707	11	86862693	TMEM135	intronic	0.038769	3.4e-22	0.120411	4.44262e-20
rs10771391	12	28075600	KLHL42(dist=119627),PTHLH(dist=35417)	intergenic	0.038821	8.8e-08	0.228575	3.79019e-06
rs67483828	16	67001159	CES3	intronic	0.038934	2.8e-09	0.205781	1.49479e-07
rs4482394	19	57821404	ZNF460(dist=15968),ZNF543(dist=10461)	intergenic	0.039004	3.4e-14	0.151672	2.83104e-12
rs78923624	8	71677839	XKR9(dist=29662),EYA1(dist=431829)	intergenic	0.039082	2.4e-54	0.0979349	9.83562e-52
rs3135303	6	28834142	LINC01623(dist=2688),HCG14(dist=30165)	intergenic	0.039088	1.5e-07	0.236142	6.32679e-06
rs6487528	12	26242894	RASSF8(dist=10069),BHLHE41(dist=30065)	intergenic	0.039107	8.3e-08	0.229799	3.61673e-06
rs10409678	19	33179748	RGS9BP(dist=10542),NUDT19(dist=3119)	intergenic	0.039175	1.7e-08	0.218902	8.23774e-07
rs1337166	1	197346937	CRB1	intronic	0.039266	8.3e-15	0.149094	7.18885e-13
rs73091252	3	56156417	ERC2	intronic	0.039266	1.7e-08	0.218924	8.24482e-07
rs17689955	8	71848864	XKR9(dist=200687),EYA1(dist=260804)	intergenic	0.039268	9.5e-56	0.099382	4.10435e-53
rs17821815	2	119018523	LOC100506797(dist=74561),LOC101927709(dist=338836)	intergenic	0.039268	2e-09	0.206095	1.10306e-07
rs7035667	9	133524832	FUBP3(dist=11093),PRDM12(dist=15149)	intergenic	0.039275	7.7e-13	0.163096	5.87845e-11
rs6737011	2	40651142	SLC8A1	intronic	0.039299	1.4e-22	0.120532	1.87892e-20
rs645705	1	89052597	PKN2-AS1	ncRNA_intronic	0.039485	6.7e-10	0.199322	3.90626e-08
rs141272690	15	51188758	SPPL2A(dist=130848),AP4E1(dist=12111)	intergenic	0.039681	2.2e-08	0.221923	1.05567e-06
rs6702322	1	68481365	GNG12-AS1	ncRNA_intronic	0.039702	3.4e-11	0.181634	2.26188e-09
rs10179580	2	29088338	TRMT61B	intronic	0.03978	2.1e-17	0.137406	2.128e-15
rs7992737	13	43084147	LINC02341(dist=24055),TNFSF11(dist=52725)	intergenic	0.039806	1.3e-09	0.205458	7.35387e-08
rs6472542	8	71654087	XKR9(dist=5910),EYA1(dist=455581)	intergenic	0.03988	2.3e-54	0.099117	9.54944e-52
rs10963668	9	18613798	ADAMTSL1	intronic	0.039903	6.5e-08	0.229373	2.89901e-06
rs6761320	2	129050354	HS6ST1	intronic	0.040011	6.1e-10	0.200552	3.59315e-08
rs7138742	12	26227684	RASSF8	intronic	0.04022	1.1e-11	0.180095	7.78933e-10
rs2830907	21	28770608	ADAMTS5(dist=431169),LINC00113(dist=324090)	intergenic	0.040287	3e-34	0.105559	6.38332e-32
rs113461397	17	2240878	SGSM2(NM_014853:c.-105C>T,NM_001346700:c.-105C>T,NM_001098509:c.-105C>T)	UTR5	0.040295	1.7e-09	0.209217	9.58495e-08
rs149216570	12	48815243	ZNF641(dist=70214),ANP32D(dist=51205)	intergenic	0.040334	8.1e-13	0.166936	6.30658e-11
rs148532906	16	11946813	RSL1D1(dist=1371),GSPT1(dist=15172)	intergenic	0.040344	6.9e-11	0.188957	4.50413e-09
rs73427529	6	30301505	TRIM39,TRIM39-RPP21	intronic	0.040354	3.5e-10	0.198359	2.12312e-08
rs60751791	13	41388710	TPTE2P5	ncRNA_intronic	0.040361	7.2e-10	0.202896	4.23632e-08
rs117463805	13	50803819	DLEU1	ncRNA_intronic	0.040412	1.5e-09	0.207924	8.51002e-08
rs12165276	21	40330772	LOC400867(dist=20419),LINC01700(dist=15583)	intergenic	0.040614	6.7e-26	0.117241	1.05514e-23
rs61409388	11	63104950	SLC22A10(dist=25704),SLC22A9(dist=32311)	intergenic	0.040643	1.2e-09	0.207063	6.90558e-08
rs555978	10	3662558	LOC105376360	ncRNA_intronic	0.040645	7.5e-09	0.217751	3.87829e-07
rs71353294	18	13785805	RNMT(dist=21250),MC5R(dist=39738)	intergenic	0.040649	4.3e-16	0.145305	4.10971e-14
rs72840865	2	119228338	LOC100506797(dist=284376),LOC101927709(dist=129021)	intergenic	0.040748	1.5e-15	0.148402	1.38735e-13
rs72956515	11	91598971	DISC1FP1(dist=950751),FAT3(dist=486291)	intergenic	0.040795	1.1e-10	0.193722	7.06179e-09
rs145956937	7	38009191	EPDR1(dist=17649),STARD3NL(dist=208617)	intergenic	0.040867	4.2e-08	0.22825	1.94818e-06
rs72971206	11	91547709	DISC1FP1(dist=899489),FAT3(dist=537553)	intergenic	0.040943	8.6e-11	0.191726	5.60053e-09
rs8066635	17	2070315	SMG6	intronic	0.040959	3.1e-12	0.175895	2.33438e-10
rs11715757	3	156973754	CCNL1(dist=95205),VEPH1(dist=3778)	intergenic	0.041024	2.1e-07	0.245952	8.93344e-06
rs141061451	11	62892367	SLC22A24	intronic	0.041034	4.2e-09	0.215838	2.26508e-07
rs16957590	16	67934725	PSKH1	intronic	0.041045	4.3e-08	0.229179	1.99683e-06
rs11264328	1	155095124	EFNA3(dist=35110),EFNA1(dist=5225)	intergenic	0.041097	9.5e-08	0.236719	4.20571e-06
rs13271442	8	71585169	XKR9	intronic	0.04114	4.2e-54	0.101214	1.74701e-51
rs2109379	7	15799923	MEOX2-AS1(dist=63406),ISPD(dist=327229)	intergenic	0.041164	3.1e-22	0.126031	4.24468e-20
rs9893168	17	10031571	GAS7	intronic	0.041167	9.6e-14	0.160565	8.05597e-12
rs7114405	11	63068436	SLC22A10	intronic	0.041212	7e-10	0.205356	4.17371e-08
rs113293917	11	48497722	OR4C5(dist=109682),OR4A47(dist=12623)	intergenic	0.041257	1.7e-09	0.21129	9.6842e-08
rs62253611	3	56295479	ERC2	intronic	0.041272	1.4e-08	0.223999	7.05823e-07
rs114553985	2	42295259	PKDCC(dist=9591),LOC102723824(dist=74316)	intergenic	0.041408	1.3e-07	0.2413	5.68191e-06
rs10023660	4	868739	GAK	intronic	0.04151	4.7e-23	0.12477	6.69112e-21
rs75875278	11	68600909	CPT1A	intronic	0.041529	1.5e-12	0.17402	1.16596e-10
rs28454398	5	50793259	ISL1(dist=102696),LINC02118(dist=510606)	intergenic	0.041566	5.9e-12	0.180646	4.36099e-10
rs71530811	8	116600008	TRPS1	intronic	0.04164	4.3e-09	0.217877	2.33704e-07
rs9847445	3	142338536	PLS1	intronic	0.041659	6.5e-08	0.234836	2.96811e-06
rs6930554	6	157319311	ARID1B	intronic	0.041661	5.4e-09	0.218375	2.88534e-07
rs5762870	22	29261159	XBP1(dist=64599),ZNRF3(dist=18596)	intergenic	0.041679	2.3e-21	0.12843	3.02086e-19
rs8066602	17	28523085	SLC6A4(NM_001045:c.*2389A>G)	UTR3	0.041686	9.9e-23	0.126088	1.39694e-20
rs180978574	7	38004048	EPDR1(dist=12506),STARD3NL(dist=213760)	intergenic	0.041739	1.2e-13	0.162565	1.0065e-11
rs72971258	11	91566776	DISC1FP1(dist=918556),FAT3(dist=518486)	intergenic	0.041808	1.3e-10	0.19836	8.43041e-09
rs7256095	19	33405757	CEP89	intronic	0.041839	2e-07	0.247676	8.60335e-06
rs9260101	6	29909559	HLA-A(dist=688)	upstream	0.041866	1.1e-27	0.115832	1.8938e-25
rs115569622	8	119782109	SAMD12-AS1(dist=43803),TNFRSF11B(dist=153687)	intergenic	0.04187	6.7e-12	0.182434	4.95574e-10
rs148781039	11	62900118	SLC22A24	intronic	0.04187	3.8e-09	0.216558	2.07564e-07
rs17304585	6	152460351	SYNE1	intronic	0.041895	4.1e-10	0.20403	2.5277e-08
rs148009908	5	54382159	GZMK(dist=52199),GZMA(dist=16315)	intergenic	0.041935	2.1e-08	0.227294	1.03711e-06
rs2644297	7	2858906	GNA12	intronic	0.041968	1.9e-08	0.227007	9.4581e-07
rs2085641	8	9282856	LOC157273(dist=90266),TNKS(dist=130589)	intergenic	0.041975	3.8e-18	0.138394	4.17642e-16
rs13345755	19	33639021	WDR88	intronic	0.042003	7.7e-63	0.0945823	4.1426e-60
rs11768783	7	120773304	CPED1	intronic	0.042035	1.9e-32	0.110443	3.89609e-30
rs141193302	16	88855017	PIEZO1(dist=3389),CDT1(dist=15169)	intergenic	0.042086	2.1e-13	0.165557	1.73501e-11
rs7625888	3	55911137	ERC2	intronic	0.042095	1.2e-10	0.197469	7.8074e-09
rs76035510	6	126686212	CENPW(dist=16191),NONE(dist=NONE)	intergenic	0.042102	3.7e-09	0.216634	2.0277e-07
rs113529866	11	48983380	OR4A47(dist=472106),TRIM49B(dist=69772)	intergenic	0.042134	8.5e-10	0.209257	5.09348e-08
rs7098831	10	30017048	SVIL	intronic	0.042156	1e-07	0.239851	4.45267e-06
rs74767296	3	156347399	SSR3(dist=74410),TIPARP-AS1(dist=43561)	intergenic	0.042161	7.4e-18	0.139989	8.01709e-16
rs1841738	4	88557753	DSPP(dist=19728),DMP1(dist=13701)	intergenic	0.042193	7.3e-23	0.12682	1.04278e-20
rs75057739	2	202839257	CDK15(dist=78984),FZD7(dist=60053)	intergenic	0.042233	5e-11	0.191791	3.40258e-09
rs7916496	10	88526034	BMPR1A	intronic	0.042278	1e-11	0.184818	7.3001e-10
rs8079028	17	28484234	NSRP1	intronic	0.042279	2.1e-22	0.127231	2.94348e-20
rs9389051	6	133497648	LINC00326(dist=69931),EYA4(dist=64847)	intergenic	0.042281	1.1e-44	0.110281	3.79803e-42
rs4840519	8	10693113	PINX1	intronic	0.042394	3.3e-40	0.113616	9.9627e-38
rs12637576	3	49237334	CCDC36	intronic	0.042399	3.5e-21	0.129174	4.56288e-19
rs10131289	14	54646750	BMP4(dist=223141),CDKN3(dist=216836)	intergenic	0.042481	1.1e-10	0.197375	7.19136e-09
rs7569317	2	203527979	FAM117B	intronic	0.042503	1.7e-08	0.227098	8.5421e-07
rs117650945	16	51811487	LINC01571(dist=4930),C16orf97(dist=248777)	intergenic	0.042536	1.2e-24	0.123346	1.85865e-22
rs79610908	15	51419040	MIR4713HG	ncRNA_intronic	0.042563	7.4e-08	0.237872	3.37038e-06
rs117893126	8	116447211	TRPS1	intronic	0.042754	1.1e-10	0.198432	7.22507e-09
rs17046442	2	55106143	EML6	intronic	0.042773	9.3e-21	0.130965	1.18446e-18
rs11623027	14	103782590	LINC00605(dist=127225),LOC105378183(dist=1031)	intergenic	0.042801	2.1e-07	0.249943	9.0627e-06
rs10205182	2	54799559	SPTBN1	intronic	0.042803	1.3e-59	0.101802	6.69465e-57
rs7316395	12	90481378	LINC02399(dist=137875),LINC02392(dist=205717)	intergenic	0.042888	5.3e-57	0.105755	2.51375e-54
rs34711109	7	15627993	AGMO(dist=26353),MEOX2(dist=22844)	intergenic	0.042945	1.8e-34	0.110322	4.03554e-32
rs12710069	19	2537756	GNG7	intronic	0.043005	2.2e-09	0.216857	1.25882e-07
rs1957860	14	54429355	BMP4(dist=5746),CDKN3(dist=434231)	intergenic	0.043096	1.7e-80	0.0876447	1.46569e-77
rs209186	6	28791134	LINC00533(dist=168882),LINC01623(dist=36268)	intergenic	0.043138	1.5e-07	0.247651	6.62493e-06
rs77879032	11	27500235	LOC105376671	ncRNA_intronic	0.043198	2.3e-12	0.179201	1.79762e-10
rs11002943	10	54416966	LINC01468(dist=186673),MBL2(dist=108174)	intergenic	0.043225	6.7e-116	0.0749821	1.05223e-112
rs56124129	3	56343830	ERC2	intronic	0.043274	3e-11	0.19001	2.11074e-09
rs8110916	19	46006212	PPM1N(dist=448)	downstream	0.043286	1.7e-17	0.144046	1.81938e-15
rs5757215	22	39054261	CBY1	intronic	0.043331	6.2e-31	0.1154	1.23891e-28
rs6496644	15	90746156	SEMA4B	intronic	0.043363	1.1e-10	0.199307	7.25718e-09
rs73535809	11	87121774	TMEM135(dist=81898),LOC105369423(dist=307472)	intergenic	0.043403	9.1e-11	0.197641	6.06957e-09
rs160189	18	77232709	NFATC1	intronic	0.043403	1.7e-09	0.21561	9.87995e-08
rs10157126	1	21973835	RAP1GAP	intronic	0.043497	7e-22	0.129259	9.58789e-20
rs7214177	17	2153776	SMG6	intronic	0.043508	1e-10	0.198659	6.63902e-09
rs10274324	7	120899341	CPED1	intronic	0.043619	6.5e-76	0.0893762	4.94472e-73
rs2405975	7	100508212	ACHE(dist=14458),MUC3A(dist=38840)	intergenic	0.043669	3.9e-10	0.206978	2.44899e-08
rs35649017	22	28451333	TTC28	intronic	0.04368	4.5e-08	0.2352	2.1344e-06
rs4647709	11	47237359	DDB2	intronic	0.043694	5.4e-15	0.157257	5.00776e-13
rs6491515	13	100238596	LINC01039(dist=363)	downstream	0.043774	1.8e-09	0.216806	1.04903e-07
rs150859661	11	48425276	OR4C5(dist=37236),OR4A47(dist=85069)	intergenic	0.043813	2.7e-09	0.218173	1.52693e-07
rs11234981	11	86837614	TMEM135	intronic	0.043877	2.2e-58	0.103786	1.10076e-55
rs17689585	8	71818801	XKR9(dist=170624),EYA1(dist=290867)	intergenic	0.043919	9.9e-55	0.104215	4.34549e-52
rs4898521	12	49755162	DNAJC22(dist=7695),SPATS2(dist=5526)	intergenic	0.044081	6.8e-11	0.198499	4.66463e-09
rs12056396	8	117274813	LINC00536	ncRNA_intronic	0.044151	1.9e-22	0.129951	2.72798e-20
rs1933662	1	219094786	MIR548F3	ncRNA_intronic	0.044156	4.2e-10	0.208467	2.64116e-08
rs635087	9	97352255	FBP2	intronic	0.04416	7.3e-08	0.242305	3.39282e-06
rs76042375	7	120953756	CPED1(dist=16258),WNT16(dist=11665)	intergenic	0.044167	5.2e-197	0.0595294	1.77614e-193
rs113466294	11	49215539	FOLH1	intronic	0.044308	7.7e-12	0.188917	5.83896e-10
rs117063686	9	96795406	PTPDC1	intronic	0.044406	9.2e-24	0.129402	1.41878e-21
rs938221	10	79407385	KCNMA1(dist=9808),DLG5(dist=143164)	intergenic	0.044543	2.7e-08	0.235667	1.35082e-06
rs12421789	11	8813956	LOC102724784	ncRNA_intronic	0.044557	3.6e-18	0.1422	4.06846e-16
rs7489185	12	90450985	LINC02399(dist=107482),LINC02392(dist=236110)	intergenic	0.044677	3.5e-57	0.106517	1.69532e-54
rs2615494	4	88591370	DMP1(dist=5858),IBSP(dist=129332)	intergenic	0.044738	1.9e-23	0.130186	2.89615e-21
rs117763419	16	51691831	SALL1(dist=506648),LINC01571(dist=104599)	intergenic	0.04478	5.8e-09	0.225626	3.17898e-07
rs721993	7	28779460	CREB5	intronic	0.044813	3e-16	0.152216	3.04978e-14
rs76813936	18	13667994	FAM210A	intronic	0.044836	2.4e-17	0.147205	2.59369e-15
rs6472551	8	71781849	XKR9(dist=133672),EYA1(dist=327819)	intergenic	0.044899	1.3e-54	0.104682	5.73523e-52
rs62091195	18	53337912	TCF4(dist=34688),LINC01415(dist=103920)	intergenic	0.044934	2.2e-07	0.257668	9.72931e-06
rs2008930	6	151816054	CCDC170	intronic	0.044966	2.9e-19	0.138493	3.49767e-17
rs79946270	6	127442694	RSPO3	intronic	0.044968	3.2e-15	0.158063	3.06828e-13
rs2639921	8	71874834	XKR9(dist=226657),EYA1(dist=234834)	intergenic	0.04502	1e-56	0.107622	4.73716e-54
rs827421	6	152157122	ESR1	intronic	0.045054	1.1e-19	0.13793	1.35155e-17
rs113057686	6	27550074	ZNF184(dist=109177),LINC01012(dist=111740)	intergenic	0.045063	3.3e-09	0.222032	1.86857e-07
rs6993170	8	71693519	XKR9(dist=45342),EYA1(dist=416149)	intergenic	0.045098	7.7e-54	0.103558	3.26733e-51
rs4846580	1	219897941	LOC102723886(dist=167275),RNU5F-1(dist=148678)	intergenic	0.0451	9.4e-38	0.116978	2.61767e-35
rs10777378	12	92518680	LINC01619	ncRNA_intronic	0.045106	2.4e-10	0.20737	1.56014e-08
rs34042354	8	71730961	XKR9(dist=82784),EYA1(dist=378707)	intergenic	0.045113	2e-54	0.104278	8.76842e-52
rs7712721	5	123004843	CSNK1G3(dist=52105),LINC01170(dist=390644)	intergenic	0.045134	5.2e-10	0.212162	3.27087e-08
rs139826812	7	38045024	EPDR1(dist=53482),STARD3NL(dist=172784)	intergenic	0.045229	3.2e-09	0.221897	1.81417e-07
rs9321405	6	133867772	TARID	ncRNA_intronic	0.045251	4.1e-37	0.115956	1.0856e-34
rs77562848	8	9545743	TNKS	intronic	0.045325	1.2e-07	0.250326	5.47565e-06
rs75177427	11	68100519	LRP5	intronic	0.045417	2.2e-08	0.236237	1.122e-06
rs11205766	1	51191935	FAF1	intronic	0.045498	1.5e-09	0.219648	9.00378e-08
rs112362144	6	27288564	POM121L2(dist=8553),VN1R10P(dist=3976)	intergenic	0.045525	6.2e-09	0.227594	3.40752e-07
rs345368	4	86755550	ARHGAP24	intronic	0.04554	5.8e-14	0.167668	5.18969e-12
rs34258575	4	38566400	LINC02278	ncRNA_intronic	0.045551	7e-12	0.190545	5.37924e-10
rs142892685	11	46712104	ARHGAP1	intronic	0.045602	1.7e-13	0.171862	1.47431e-11
rs6726520	2	40636152	SLC8A1	intronic	0.045603	1.2e-35	0.11421	2.8789e-33
rs10922489	1	89259862	PKN2	intronic	0.045625	6.4e-20	0.137297	8.00079e-18
rs4273327	3	156372672	SSR3(dist=99683),TIPARP-AS1(dist=18288)	intergenic	0.045677	6.8e-23	0.13128	1.00801e-20
rs1880734	7	96720756	DLX5(dist=66613),SDHAF3(dist=25149)	intergenic	0.045689	3.7e-09	0.224147	2.09526e-07
rs75642318	11	112426121	LOC387810	ncRNA_intronic	0.045731	9.2e-60	0.105001	4.92303e-57
rs7931671	11	63019804	SLC22A25(dist=22680),SLC22A10(dist=37626)	intergenic	0.045734	8.1e-10	0.216251	5.02583e-08
rs11644416	16	87108133	LINC02181(dist=10536),LOC101928708(dist=137588)	intergenic	0.045797	4.1e-09	0.225404	2.31081e-07
rs7342976	17	29190019	ATAD5	intronic	0.045854	1.7e-08	0.235382	8.83415e-07
rs117498399	16	51855627	LINC01571(dist=49070),C16orf97(dist=204637)	intergenic	0.045881	1.3e-25	0.126032	2.16001e-23
rs7327510	13	42988924	AKAP11(dist=91521),LINC02341(dist=10104)	intergenic	0.04594	1.8e-77	0.091416	1.48515e-74
rs77864345	2	145404471	LINC01412(dist=67470),TEX41(dist=21063)	intergenic	0.045995	1.5e-07	0.25469	6.80777e-06
rs10777376	12	92505068	LINC01619	ncRNA_intronic	0.046176	2.5e-10	0.210292	1.64353e-08
rs9890032	17	29165934	ATAD5	intronic	0.04619	1.9e-08	0.236982	9.84548e-07
rs111864872	10	114791856	TCF7L2	intronic	0.046291	4.1e-11	0.199974	2.95042e-09
rs114423144	2	119230855	LOC100506797(dist=286893),LOC101927709(dist=126504)	intergenic	0.046373	9.4e-28	0.121158	1.69636e-25
rs61887812	11	29180406	MIR8068(dist=681311),LINC01616(dist=821262)	intergenic	0.046481	8.8e-08	0.25013	4.1358e-06
rs147300455	6	29728712	IFITM4P(dist=9787),HCG4(dist=30096)	intergenic	0.046488	4.7e-12	0.190206	3.70435e-10
rs62217558	21	40056687	ERG(dist=22983),LINC00114(dist=54192)	intergenic	0.046529	1.5e-07	0.257054	6.86136e-06
rs2941580	2	54862003	SPTBN1	intronic	0.046638	2.5e-15	0.160384	2.46065e-13
rs79134273	6	26548462	HMGN4(dist=1298),LOC105374988(dist=21090)	intergenic	0.046645	9e-08	0.250644	4.23843e-06
rs8016984	14	91533162	RPS6KA5(dist=6169),C14orf159(dist=47195)	intergenic	0.046649	8.2e-12	0.194313	6.35944e-10
rs4614909	2	10190584	KLF11	intronic	0.046657	6.6e-08	0.247425	3.16823e-06
rs4813951	20	10955254	LOC101929413(dist=65334),C20orf187(dist=51938)	intergenic	0.046708	1e-24	0.129134	1.62902e-22
rs2218332	10	54404431	LINC01468(dist=174138),MBL2(dist=120709)	intergenic	0.046726	2.2e-69	0.0989492	1.53658e-66
rs532564	1	67223503	TCTEX1D1	intronic	0.046744	2.2e-08	0.238901	1.13692e-06
rs12664699	6	127208251	MIR588(dist=402392),RSPO3(dist=231797)	intergenic	0.046758	5.6e-51	0.108948	2.29476e-48
rs2731274	12	90661235	LINC02399(dist=317732),LINC02392(dist=25860)	intergenic	0.04678	8.1e-11	0.204373	5.65038e-09
rs10917123	1	22355978	LINC00339	ncRNA_intronic	0.046826	9.5e-42	0.115578	3.14047e-39
rs145824198	4	356315	ZNF141	intronic	0.046826	1.5e-19	0.140198	1.86228e-17
rs150647139	4	106154501	TET2-AS1	ncRNA_intronic	0.046858	2.4e-16	0.154297	2.50393e-14
rs6040322	20	11032719	C20orf187(dist=22705),LOC339593(dist=214588)	intergenic	0.046907	7.2e-17	0.152068	7.77274e-15
rs34480364	3	56701055	FAM208A	intronic	0.046913	2.2e-08	0.238811	1.13616e-06
rs113905686	17	41469457	LINC00910(dist=3191),ARL4D(dist=6896)	intergenic	0.046972	1e-08	0.235409	5.42872e-07
rs2797545	1	219936303	LOC102723886(dist=205637),RNU5F-1(dist=110316)	intergenic	0.04712	1.2e-24	0.129718	1.94898e-22
rs4952541	2	42145108	LINC01913(dist=23922),LINC01914(dist=13631)	intergenic	0.047131	2.4e-10	0.212033	1.5968e-08
rs35352482	7	120723514	CPED1	intronic	0.047141	1.9e-35	0.115219	4.56495e-33
rs12972892	19	45982373	FOSB(dist=3936),RTN2(dist=6173)	intergenic	0.047172	1.2e-21	0.133784	1.66717e-19
rs112589750	11	48991669	OR4A47(dist=480395),TRIM49B(dist=61483)	intergenic	0.04722	9.4e-10	0.221112	5.89722e-08
rs4404316	2	54684895	SPTBN1	intronic	0.047322	8.8e-36	0.116913	2.17893e-33
rs77117064	2	42230806	C2orf91(dist=49863),PKDCC(dist=44355)	intergenic	0.047422	9e-20	0.140281	1.13485e-17
rs6726829	2	28893312	PLB1(dist=26659),LOC100505774(dist=38604)	intergenic	0.047426	1.4e-14	0.166097	1.31969e-12
rs2697920	11	47370607	MYBPC3	intronic	0.04743	2.5e-09	0.226977	1.48335e-07
rs17578870	1	219188742	MIR548F3	ncRNA_intronic	0.047463	8.7e-11	0.206132	6.08006e-09
rs6123756	20	56556146	MIR4532(dist=85646),LINC01742(dist=22814)	intergenic	0.047546	1.3e-07	0.257328	6.03149e-06
rs10049549	4	88092376	KLHL8	intronic	0.047635	4.4e-08	0.245175	2.17809e-06
rs12957375	18	13655261	LDLRAD4(dist=2508),FAM210A(dist=8085)	intergenic	0.047692	4.8e-27	0.124917	8.51448e-25
rs114202343	6	26955780	LINC00240	ncRNA_intronic	0.047806	5.6e-08	0.248503	2.74142e-06
rs117367791	6	127068572	MIR588(dist=262713),RSPO3(dist=371476)	intergenic	0.047821	2.1e-08	0.241406	1.09993e-06
rs12150353	17	41563997	DHX8	intronic	0.047841	1.2e-08	0.239664	6.52512e-07
rs117229138	8	116677671	TRPS1	intronic	0.047868	7.2e-11	0.207054	5.12736e-09
rs55736851	6	27359970	ZNF391	intronic	0.047888	8.9e-08	0.252969	4.23085e-06
rs62253585	3	56267866	ERC2	intronic	0.047962	4e-09	0.231007	2.31785e-07
rs56144811	15	65820535	DPP8(dist=10484),HACD3(dist=2292)	intergenic	0.048025	2.2e-13	0.176851	1.9358e-11
rs1963250	8	70202052	LINC01592(dist=185627),LINC01603(dist=135054)	intergenic	0.048063	1.1e-12	0.185352	9.27486e-11
rs62574024	9	96470310	PHF2(dist=28441),MIR4291(dist=111329)	intergenic	0.048081	1.4e-12	0.186809	1.17165e-10
rs9513532	13	99673785	DOCK9	intronic	0.048137	8.3e-17	0.154924	9.06873e-15
rs111347797	11	27252406	BBOX1-AS1(dist=10746),CCDC34(dist=107655)	intergenic	0.048153	1.5e-14	0.168696	1.42946e-12
rs76655075	22	36815565	MYH9(dist=31453),TXN2(dist=47528)	intergenic	0.048168	4.8e-17	0.154513	5.33629e-15
rs12797843	11	49132307	TRIM64C(dist=51643),FOLH1(dist=34339)	intergenic	0.048249	2.7e-11	0.200625	2.01146e-09
rs7355175	1	22201796	HSPG2	intronic	0.048249	1.5e-07	0.260036	6.9523e-06
rs17749155	8	10068073	MSRA	intronic	0.048294	1.8e-13	0.177447	1.60107e-11
rs2473245	1	22607762	MIR4418(dist=14969),ZBTB40(dist=170582)	intergenic	0.048313	3.4e-13	0.17895	2.96712e-11
rs212771	6	133805006	EYA4	intronic	0.048319	7.8e-50	0.112897	3.17501e-47
rs28614128	15	85631297	PDE8A	intronic	0.048335	6e-27	0.126392	1.06737e-24
rs4626213	4	95297241	HPGDS(dist=33214),PDLIM5(dist=75767)	intergenic	0.048384	2.7e-12	0.190347	2.21833e-10
rs4970481	1	27068202	ARID1A	intronic	0.048408	2.9e-09	0.228699	1.71301e-07
rs149871465	15	51189140	SPPL2A(dist=131230),AP4E1(dist=11729)	intergenic	0.048409	1.1e-08	0.239517	6.01478e-07
rs609324	9	97908671	FANCC	intronic	0.048427	1.6e-08	0.241079	8.5724e-07
rs4427857	17	28457989	NSRP1	intronic	0.048433	2.2e-22	0.136066	3.28319e-20
rs9392371	6	2190846	GMDS	intronic	0.048578	3e-08	0.244335	1.53819e-06
rs111569337	22	36796355	MYH9(dist=12243),TXN2(dist=66738)	intergenic	0.048719	3.9e-16	0.159535	4.10377e-14
rs2414937	15	67432676	SMAD3	intronic	0.04872	3.6e-15	0.165066	3.57954e-13
rs6063051	20	45604420	EYA2	intronic	0.048749	4.8e-46	0.115225	1.80075e-43
rs10801696	1	89406541	KYAT3	intronic	0.048798	7.1e-14	0.173982	6.53615e-12
rs150732354	6	133203836	RPS12(dist=65133),LINC00326(dist=205383)	intergenic	0.048848	1e-11	0.198164	7.8054e-10
rs149549079	11	87112906	TMEM135(dist=73030),LOC105369423(dist=316340)	intergenic	0.048877	5.7e-09	0.234315	3.24426e-07
rs62437209	6	127332210	MIR588(dist=526351),RSPO3(dist=107838)	intergenic	0.048918	5.5e-14	0.174041	5.10848e-12
rs28489106	9	98299471	PTCH1(dist=20224),LINC00476(dist=268899)	intergenic	0.049014	2.3e-32	0.119674	5.08452e-30
rs77129912	6	28037195	OR2B6(dist=111235),ZNF165(dist=11287)	intergenic	0.049086	1.1e-07	0.257956	5.22548e-06
rs798905	7	120918780	CPED1	intronic	0.049101	1e-47	0.115005	3.87742e-45
rs2958123	12	57062225	PTGES3	intronic	0.049176	1.2e-09	0.226471	7.53662e-08
rs2375684	2	197103944	HECW2	intronic	0.049182	2.2e-10	0.21581	1.49588e-08
rs111737144	6	27876070	HIST1H2BO(dist=14401),OR2B2(dist=2893)	intergenic	0.049189	9.5e-09	0.239742	5.28739e-07
rs182002046	10	54816658	MBL2(dist=285198),PCDH15(dist=745875)	intergenic	0.049214	4.2e-10	0.219564	2.77537e-08
rs75097064	15	51142937	SPPL2A(dist=85027),AP4E1(dist=57932)	intergenic	0.049226	1.6e-08	0.242792	8.62668e-07
rs7983498	13	22815115	LINC00540	ncRNA_intronic	0.049327	2.9e-23	0.137168	4.60317e-21
rs116862879	6	152020913	ESR1	intronic	0.049413	2.7e-15	0.165736	2.73357e-13
rs6519133	22	39096602	JOSD1(dist=143)	upstream	0.049417	3.3e-29	0.125115	6.58417e-27
rs10863435	1	219344440	LYPLAL1-AS1	ncRNA_intronic	0.049419	3.6e-12	0.193393	2.93998e-10
rs17418221	4	87351361	MAPK10	intronic	0.049443	3e-08	0.245964	1.54712e-06
rs115072809	1	51023860	FAF1	intronic	0.049478	2.9e-09	0.231088	1.72943e-07
rs12127735	1	22120540	USP48(dist=10848),LDLRAD2(dist=18218)	intergenic	0.049484	3.6e-12	0.193601	2.94143e-10
rs4553626	16	51872296	LINC01571(dist=65739),C16orf97(dist=187968)	intergenic	0.049501	8.6e-09	0.239412	4.81151e-07
rs149987387	7	38138458	EPDR1(dist=146916),STARD3NL(dist=79350)	intergenic	0.049536	2.3e-08	0.244654	1.20935e-06
rs77386252	7	95870899	SLC25A13	intronic	0.049563	8.3e-11	0.209949	5.92773e-09
rs7947329	11	49012256	OR4A47(dist=500982),TRIM49B(dist=40896)	intergenic	0.049568	1e-09	0.22695	6.36366e-08
rs1007738	11	46849360	CKAP5	intronic	0.049569	5.7e-51	0.115175	2.46092e-48
rs2473251	1	22538028	WNT4(dist=68509),MIR4418(dist=54704)	intergenic	0.049605	5.1e-19	0.146419	6.37572e-17
rs112766230	7	148942877	ZNF212	intronic	0.049638	4.7e-10	0.220601	3.10263e-08
[truncated: 7,503 more rows]
