# Supplementary material for: Identifying Pleiotropic SNPs Associated With Femoral Neck and Heel Bone Mineral Density
Source: Front Genet. 2020 Jul 22;11:772. doi: 10.3389/fgene.2020.00772 (PMC7388689; doi:10.3389/fgene.2020.00772)
Supplement: TABLE S3 — SNPs identified by ccFDR analysis. [file Table_3.XLSX]

## Sheet: Sheet1
Table S3 SNPs identified by ccFDR analysis
SNP	Chr	Position	Gene	Function	P-value eBMD	P-value FNK-BMD	ccFDR	Block ID
rs6426749	1	22711473	MIR4418(dist=118680),ZBTB40(dist=66871)	intergenic	4.6e-150	5.9e-16	2.655e-14	14
rs62259232	3	41112656	ZNF621(dist=531371),CTNNB1(dist=128259)	intergenic	4.5e-144	6.71e-14	1.71105e-12	306
rs6772565	3	41157267	ZNF621(dist=575982),CTNNB1(dist=83648)	intergenic	1.5e-140	2.88e-12	5.088e-11	306
rs2026749	1	68653489	GNG12-AS1	ncRNA_intronic	1.1e-72	5.39e-12	3.0184e-10	42
rs9478217	6	151874122	CCDC170	intronic	7.0E-328	1.23e-11	2.46e-11	728
rs4422806	8	120022768	COLEC10	intronic	6.5e-11	1.23e-11	1.05001e-08	920
rs4424296	8	120013276	COLEC10	intronic	6.6e-11	1.64e-11	1.20212e-08	920
rs1905779	8	120041165	COLEC10	intronic	6.8e-11	2.32e-11	1.49176e-08	920
rs7554551	1	68665023	GNG12-AS1	ncRNA_intronic	3.8e-40	6e-11	6.72e-09	42
rs8047501	16	392318	AXIN1	intronic	2e-37	1.11e-10	1.21466e-08	1429
rs4403440	8	120031575	COLEC10	intronic	2.6e-09	1.33e-10	8.25084e-08	920
rs1485310	8	120051656	COLEC10	intronic	5.5e-09	1.51e-10	9.16067e-08	920
rs11800051	1	22695412	MIR4418(dist=102619),ZBTB40(dist=82932)	intergenic	5.1e-125	2.26e-10	3.2544e-09	14
rs12199746	6	151896523	CCDC170	intronic	1.2E-340	3.6e-10	5.4e-10	728
rs10872673	6	151855593	CCDC170	intronic	5.6e-295	4.34e-10	2.45933e-09	728
rs12602890	17	41793265	MEOX1(dist=54003),SOST(dist=37834)	intergenic	8.9e-102	1.95e-09	2.73e-08	1508
rs144691710	17	41819562	MEOX1(dist=80300),SOST(dist=11537)	intergenic	3.4e-113	2.88e-09	3.204e-08	1508
rs6964260	7	96194571	SEM1	intronic	1.4e-50	2.9e-09	1.27073e-07	801
rs66838809	17	41798621	MEOX1(dist=59359),SOST(dist=32478)	intergenic	2.4e-103	3.15e-09	3.885e-08	1508
rs2244812	7	120996240	FAM3C	intronic	1.5E-515	1.07e-08	3.56667e-08	814
rs12950756	17	41904372	MPP3	intronic	3.7e-93	1.51e-08	1.61067e-07	1508
rs34814687	17	41862277	C17orf105(dist=223)	downstream	5.2e-97	1.75e-08	1.70625e-07	1508
rs10464592	7	96230686	SEM1	intronic	4e-80	2.35e-08	3.055e-07	801
rs1785493	11	68208345	LRP5	intronic	4e-67	4.06e-08	6.95275e-07	1132
rs7807894	7	121028340	FAM3C	intronic	7.1E-469	4.15e-08	1.14125e-07	814
rs72938563	1	68662494	GNG12-AS1	ncRNA_intronic	1.1e-33	8.84e-08	3.79699e-06	42
rs4595506	11	16542089	SOX6(dist=44154),C11orf58(dist=218059)	intergenic	6.2e-37	2.08e-07	7.85448e-06	1106
rs1113136	7	38130659	EPDR1(dist=139117),STARD3NL(dist=87149)	intergenic	2.3e-221	2.69e-07	1.16567e-06	770
rs10799749	1	22734591	MIR4418(dist=141798),ZBTB40(dist=43753)	intergenic	4.4e-109	3.98e-07	3.184e-06	14
rs4132568	7	96134981	SEM1	intronic	3.2e-67	4.25e-07	6.06184e-06	801
rs7780230	7	96270586	SEM1	intronic	1.6e-37	4.33e-07	1.43267e-05	801
rs3020333	6	152010254	CCDC170(dist=67926),ESR1(dist=1377)	intergenic	4.0E-369	4.9e-07	6.53333e-07	729
rs12704870	7	96331727	SEM1	intronic	5.6e-76	5.45e-07	5.96632e-06	801
rs12704868	7	96261472	SEM1	intronic	4.2e-80	5.68e-07	5.47074e-06	801
rs2510392	11	68394457	PPP6R3(dist=11656),GAL(dist=57486)	intergenic	5.3e-64	7.02e-07	8.775e-06	1132
rs477289	1	172191394	DNM3	intronic	4.4e-34	7.78e-07	2.30807e-05	85
rs2156463	11	68386311	PPP6R3(dist=3510),GAL(dist=65632)	intergenic	8.1e-65	7.84e-07	9.53867e-06	1132
rs4591859	6	151943639	CCDC170(dist=1311),ESR1(dist=67992)	intergenic	6.7e-220	8.09e-07	2.73038e-06	729
rs497847	17	42105739	TMEM101(dist=5220),LSM12(dist=6264)	intergenic	6.3e-16	8.61e-07	6.93865e-05	1508
rs7119422	11	68331154	PPP6R3	intronic	3.6e-66	9.83e-07	1.10882e-05	1132
rs1201557	11	68226294	LRP5(dist=9551),PPP6R3(dist=1892)	intergenic	1.1e-67	1.07e-06	1.22817e-05	1132
rs4776341	15	67414911	SMAD3	intronic	1.3e-42	1.07e-06	2.1507e-05	1409
rs34435227	16	1533220	CLCN7(dist=8135),PTX4(dist=2720)	intergenic	2.7e-14	1.09e-06	9.23345e-05	1430
rs2745112	16	1526817	CLCN7(dist=1732),PTX4(dist=9123)	intergenic	3.8e-11	1.11e-06	0.000139661	1430
rs12226585	11	68257861	PPP6R3	intronic	2.4e-66	1.15e-06	1.23846e-05	1132
rs7816021	8	72377054	EYA1(dist=102587),MSC(dist=376723)	intergenic	2.5e-06	1.15e-06	0.000341675	894
rs2566759	1	68631792	GNG12-AS1	ncRNA_intronic	4.7e-36	1.24e-06	2.84511e-05	42
rs1876001	16	49877939	ZNF423	intronic	3.4e-13	1.25e-06	0.000111128	1455
rs10280461	7	38149932	EPDR1(dist=158390),STARD3NL(dist=67876)	intergenic	8.2e-149	1.28e-06	5.888e-06	770
rs2269908	17	42294198	UBTF	intronic	8e-21	1.66e-06	7.54885e-05	1508
rs4263799	8	72394991	EYA1(dist=120524),MSC(dist=358786)	intergenic	5.3e-06	1.97e-06	0.000582038	894
rs1381635	4	88587359	DMP1(dist=1847),IBSP(dist=133343)	intergenic	3.9e-07	2.15e-06	0.000472785	457
rs4712613	6	21378155	CDKAL1(dist=145521),LINC00581(dist=108137)	intergenic	5.7e-12	2.25e-06	0.000222034	645
rs6561055	13	43062379	LINC02341(dist=2287),TNFSF11(dist=74493)	intergenic	2.9e-40	2.34e-06	4.73673e-05	1276
rs8001611	13	42965694	AKAP11(dist=68291),LINC02341(dist=33334)	intergenic	4.4e-152	3.3e-06	1.61333e-05	1276
rs7317323	13	42957489	AKAP11(dist=60086),LINC02341(dist=41539)	intergenic	6e-31	3.41e-06	8.32202e-05	1276
rs17834325	17	2037839	SMG6	intronic	4.1e-28	3.43e-06	9.38863e-05	1485
rs79676715	4	88860123	MEPE(dist=92155),SPP1(dist=36679)	intergenic	9.2e-08	3.54e-06	0.000610618	457
rs77718124	16	51028009	LINC02168(dist=186469),LINC02127(dist=23660)	intergenic	4.7e-34	4.51e-06	9.812e-05	1455
rs2118610	15	67428334	SMAD3	intronic	4.3e-43	4.59e-06	8.22027e-05	1409
rs112538532	13	42999170	LINC02341	ncRNA_intronic	9.2e-40	4.86e-06	9.02384e-05	1276
rs2116047	1	68661751	GNG12-AS1	ncRNA_intronic	5.1e-23	5.47e-06	0.000181907	42
rs508742	1	172175115	DNM3	intronic	6.7e-37	6.05e-06	0.000117163	85
rs6557156	6	151912703	CCDC170	intronic	4.4e-300	6.11e-06	1.42567e-05	NA
rs9533090	13	42951449	AKAP11(dist=54046),LINC02341(dist=47579)	intergenic	3.9e-147	6.19e-06	2.28554e-05	1276
rs9648061	7	38154542	EPDR1(dist=163000),STARD3NL(dist=63266)	intergenic	4.5e-166	6.41e-06	2.564e-05	770
rs1367868	9	133471587	FUBP3	intronic	2.9e-28	7.38e-06	0.000172544	1003
rs11209223	1	68601148	GNG12-AS1	ncRNA_intronic	2.1e-35	7.43e-06	0.00013794	42
rs4394609	1	22732518	MIR4418(dist=139725),ZBTB40(dist=45826)	intergenic	2.8e-72	7.51e-06	6.08846e-05	14
rs408277	3	41100200	ZNF621(dist=518915),CTNNB1(dist=140715)	intergenic	3.4e-75	8.13e-06	6.41367e-05	306
rs1949481	11	16259405	SOX6	intronic	5.5e-14	8.92e-06	0.000502544	1106
rs34264442	13	43043307	LINC02341	ncRNA_intronic	1.1e-39	8.99e-06	0.000144467	1276
rs17130557	1	68654069	GNG12-AS1	ncRNA_intronic	1.2e-38	1.11e-05	0.000182141	42
rs78590462	4	1015204	FGFRL1	intronic	6.9e-88	1.28e-05	7.73333e-05	400
rs10736312	10	124088367	BTBD16	intronic	4.9e-15	1.29e-05	0.00063358	1086
rs6682619	1	22690923	MIR4418(dist=98130),ZBTB40(dist=87421)	intergenic	4.5e-19	1.43e-05	0.000493827	14
rs2952565	7	121017812	FAM3C	intronic	3.8e-254	1.49e-05	3.53875e-05	814
rs2724058	7	96094480	SLC25A13(dist=143021),SEM1(dist=16458)	intergenic	4.8e-22	1.61e-05	0.000446238	801
rs188239285	4	863579	GAK	intronic	4.4e-24	1.76e-05	0.000437912	400
rs7936582	11	68292930	PPP6R3	intronic	4.3e-58	1.82e-05	0.000174533	1132
rs2235811	20	10644158	JAG1	intronic	2.1e-68	1.83e-05	0.000148116	1624
rs35582899	17	69936896	CASC17(dist=738576),LINC02095(dist=81096)	intergenic	2.5e-22	2.07e-05	0.000533929	1523
rs1449592	7	96410250	SEM1(dist=71047),DLX6-AS1(dist=187577)	intergenic	5.2e-36	2.15e-05	0.000330861	801
rs6905582	6	152000454	CCDC170(dist=58126),ESR1(dist=11177)	intergenic	1.6e-123	2.16e-05	8.52632e-05	729
rs2931277	17	42172096	HDAC5	intronic	4.6e-44	2.83e-05	0.000379088	1508
rs17497309	7	96349297	SEM1(dist=10094),DLX6-AS1(dist=248530)	intergenic	1.2e-29	2.91e-05	0.000515352	801
rs3136512	11	46760120	F2	intronic	7.2e-35	3e-05	0.000446897	1122
rs9891640	17	69915353	CASC17(dist=717033),LINC02095(dist=102639)	intergenic	9.4e-25	3.06e-05	0.000652336	1523
rs3759579	14	103851272	MARK3(dist=429)	upstream	1.6e-84	3.31e-05	0.0001986	1376
rs7326472	13	42979951	AKAP11(dist=82548),LINC02341(dist=19077)	intergenic	1.7e-25	3.35e-05	0.0006795	1276
rs59422211	1	22669653	MIR4418(dist=76860),ZBTB40(dist=108691)	intergenic	1.6e-27	3.87e-05	0.000701221	14
rs10793951	9	133496529	FUBP3	intronic	4.9e-41	3.9e-05	0.000538532	1003
rs1415193	6	152092638	ESR1	intronic	9.7e-209	3.99e-05	0.000105191	729
rs4654785	1	22491843	WNT4(dist=22324),MIR4418(dist=100889)	intergenic	3.2e-76	4.06e-05	0.000268484	14
rs7937101	11	47226488	PACSIN3(dist=18478),DDB2(dist=10005)	intergenic	1.7e-71	4.06e-05	0.0002639	1123
rs7560799	2	42305523	PKDCC(dist=19855),LOC102723824(dist=64052)	intergenic	1.1e-89	4.41e-05	0.000227033	158
rs13247600	7	120950910	CPED1(dist=13412),WNT16(dist=14511)	intergenic	1.1e-47	4.47e-05	0.0004917	814
rs2586404	1	172263074	DNM3	intronic	3.5e-28	4.5e-05	0.0007325	85
rs2504069	6	152085517	ESR1	intronic	1.3e-101	4.54e-05	0.000205208	729
rs3760229	17	2206114	SMG6	intronic	2.9e-50	4.63e-05	0.000463945	1485
rs13026066	2	202811972	CDK15(dist=51699),FZD7(dist=87338)	intergenic	3.7e-31	4.9e-05	0.000700493	251
rs10769239	11	47130540	C11orf49	intronic	1.1e-74	5.05e-05	0.000304403	1123
rs4775932	15	51498539	MIR4713HG	ncRNA_intronic	9.7e-40	5.08e-05	0.00059238	1398
rs34136735	13	43087742	LINC02341(dist=27650),TNFSF11(dist=49130)	intergenic	5.9e-39	5.3e-05	0.000618623	1276
rs1893495	18	13759428	RNMT	intronic	1.6e-93	5.88e-05	0.0002744	1538
rs11653927	17	2012094	SMG6	intronic	1.1e-34	6.27e-05	0.000757625	1485
rs8098141	18	13739861	RNMT	intronic	2.6e-49	6.56e-05	0.000637077	1538
rs484686	1	172152202	DNM3	intronic	5.5e-37	7.46e-05	0.000880725	85
rs948726	18	13714984	FAM210A	intronic	5.6e-49	7.72e-05	0.000739955	1538
rs10008869	4	88863231	MEPE(dist=95263),SPP1(dist=33571)	intergenic	4.8e-45	8.56e-05	0.000874676	457
rs11972319	7	38034393	EPDR1(dist=42851),STARD3NL(dist=183415)	intergenic	7.3e-168	8.62e-05	0.00028015	770
rs398638	3	41075115	ZNF621(dist=493830),CTNNB1(dist=165800)	intergenic	1.4e-65	8.72e-05	0.000519567	306
rs12911554	15	51542757	MIR4713HG	ncRNA_intronic	3.5e-55	8.89e-05	0.000702652	1398
rs7349925	6	151922064	CCDC170	intronic	2.8e-124	9.42e-05	0.000327457	729
rs7926413	11	68409890	PPP6R3(dist=27089),GAL(dist=42053)	intergenic	2e-66	9.45e-05	0.000558957	1132
rs55959044	6	151895020	CCDC170	intronic	3.8e-109	0.000102	0.0003995	728
rs4790874	17	1995177	SMG6	intronic	7e-51	0.000103	0.0008755	1485
rs6715538	2	54847934	SPTBN1	intronic	9.6e-90	0.000106	0.000453813	168
rs9287237	1	240597214	FMN2	intronic	1.3e-247	0.000147	0.000326667	127
rs852002	6	151963232	CCDC170(dist=20904),ESR1(dist=48399)	intergenic	4.4e-105	0.000157	0.000628	729
rs12104083	18	13739269	RNMT	intronic	1.3e-94	0.000167	0.000631469	1538
rs9478224	6	151909178	CCDC170	intronic	3.2e-114	0.000214	0.00077575	728
rs7294671	12	90344695	LINC02399(dist=1192),LINC02392(dist=342400)	intergenic	6.4e-120	0.000235	0.000783333	1232
rs2982561	6	152052652	ESR1	intronic	3.3e-238	0.000258	0.0005418	729
Note: Block ID is defined in colocalisation analyses; "0.00E+00": p value <1E-300.
