# Supplementary material for: Identifying Pleiotropic SNPs Associated With Femoral Neck and Heel Bone Mineral Density
Source: Front Genet. 2020 Jul 22;11:772. doi: 10.3389/fgene.2020.00772 (PMC7388689; doi:10.3389/fgene.2020.00772)
Supplement: TABLE S4 — Colocalization analysis identified 37 significant genomic regions. [file Table_4.XLSX]

## Sheet: Sheet1
Table S4 Colocalisation analysis identified 37 significant genomic regions
Block (Chr: start-end)	PPA_3	Causal SNP	Causal Gene	Function	PPA_3#	Pleotropic SNP	Position	Pleotropic Gene
14(chr1:21736983-23086441)	0.999578	rs34553872	MIR4418(dist=109394),ZBTB40(dist=76157)	intergenic	0.280336	rs6679085	22358832	LINC00339(dist=1115),CDC42(dist=20288)
						rs2501275	22375065	LINC00339(dist=17348),CDC42(dist=4055)
						rs725158	22378280	CDC42(dist=840)
						rs7553377	22440925	CDC42(dist=21489),WNT4(dist=2873)
						rs7524615	22476205	WNT4(dist=6686),MIR4418(dist=116527)
						rs4654785	22491843	WNT4(dist=22324),MIR4418(dist=100889)
						rs79988234	22496841	WNT4(dist=27322),MIR4418(dist=95891)
						rs7545266	22513284	WNT4(dist=43765),MIR4418(dist=79448)
						rs79364962	22531542	WNT4(dist=62023),MIR4418(dist=61190)
						rs10917179	22556442	WNT4(dist=86923),MIR4418(dist=36290)
						rs12406679	22602254	MIR4418(dist=9461),ZBTB40(dist=176090)
						rs79962271	22608535	MIR4418(dist=15742),ZBTB40(dist=169809)
						rs72870421	22652911	MIR4418(dist=60118),ZBTB40(dist=125433)
						rs78252507	22657679	MIR4418(dist=64886),ZBTB40(dist=120665)
						rs59422211	22669653	MIR4418(dist=76860),ZBTB40(dist=108691)
						rs143254054	22675766	MIR4418(dist=82973),ZBTB40(dist=102578)
						rs6682619	22690923	MIR4418(dist=98130),ZBTB40(dist=87421)
						rs11800051	22695412	MIR4418(dist=102619),ZBTB40(dist=82932)
						rs147788101	22699229	MIR4418(dist=106436),ZBTB40(dist=79115)
						rs6426749	22711473	MIR4418(dist=118680),ZBTB40(dist=66871)
						rs78930451	22725826	MIR4418(dist=133033),ZBTB40(dist=52518)
						rs139924682	22726777	MIR4418(dist=133984),ZBTB40(dist=51567)
						rs145537922	22726956	MIR4418(dist=134163),ZBTB40(dist=51388)
						rs4394609	22732518	MIR4418(dist=139725),ZBTB40(dist=45826)
						rs10799749	22734591	MIR4418(dist=141798),ZBTB40(dist=43753)
42(chr1:68478105-69686665)	1	rs2566752	GNG12-AS1	ncRNA_intronic	1	rs12092419	68590604	GNG12-AS1
						rs11209223	68601148	GNG12-AS1
						rs2566759	68631792	GNG12-AS1
						rs180992511	68644318	GNG12-AS1
						rs34293239	68645003	GNG12-AS1
						rs2026749	68653489	GNG12-AS1
						rs17130557	68654069	GNG12-AS1
						rs2116047	68661751	GNG12-AS1
						rs72938563	68662494	GNG12-AS1
						rs7554551	68665023	GNG12-AS1
158(chr2:40281483-43309247)	0.996563	rs35657711	C2orf91(dist=35443),PKDCC(dist=58775)	intergenic	0.429925	rs7603114	40666351	SLC8A1
						rs10168129	42191788	C2orf91(dist=10845),PKDCC(dist=83373)
						rs7570390	42232439	C2orf91(dist=51496),PKDCC(dist=42722)
						rs10197752	42262502	C2orf91(dist=81559),PKDCC(dist=12659)
						rs7560799	42305523	PKDCC(dist=19855),LOC102723824(dist=64052)
						rs75257679	42333486	PKDCC(dist=47818),LOC102723824(dist=36089)
251(chr2:201576284-202817892)	0.947743	rs7587430	CDK15(dist=36536),FZD7(dist=102501)	intergenic	0.409015	rs147699179	202722564	CDK15
						rs4673218	202803860	CDK15(dist=43587),FZD7(dist=95450)
						rs13026066	202811972	CDK15(dist=51699),FZD7(dist=87338)
306(chr3:41064528-42538627)	0.99432	rs370387	ZNF621(dist=542699),CTNNB1(dist=116931)	intergenic	0.328651	rs398638	41075115	ZNF621(dist=493830),CTNNB1(dist=165800)
						rs408277	41100200	ZNF621(dist=518915),CTNNB1(dist=140715)
						rs115343047	41111461	ZNF621(dist=530176),CTNNB1(dist=129454)
						rs62259232	41112656	ZNF621(dist=531371),CTNNB1(dist=128259)
						rs443824	41150549	ZNF621(dist=569264),CTNNB1(dist=90366)
						rs79287627	41154064	ZNF621(dist=572779),CTNNB1(dist=86851)
						rs73077633	41157024	ZNF621(dist=575739),CTNNB1(dist=83891)
						rs6772565	41157267	ZNF621(dist=575982),CTNNB1(dist=83648)
						rs1625743	41204974	ZNF621(dist=623689),CTNNB1(dist=35941)
						rs9860613	41689043	ULK4
314(chr3:55349025-56433449)	0.914217	rs11915970	ERC2	intronic	1	rs62253749	56045451	ERC2
						rs17056416	56114348	ERC2
						rs7651042	56136175	ERC2
						rs1485681	56140654	ERC2
						rs2220220	56151713	ERC2
400(chr4:695065-1421091)	0.996793	rs4505759	IDUA(dist=4677),FGFRL1(dist=2588)	intergenic	1	rs138081769	697607	MFSD7(dist=14377),PCGF3(dist=1923)
						rs116446669	714889	PCGF3
						rs17164972	747810	PCGF3
						rs148879898	800771	CPLX1
						rs76444973	816756	CPLX1
						rs188239285	863579	GAK
						rs3822023	896486	GAK
						rs116272755	901804	GAK
						rs111646157	931196	TMEM175
						rs111632154	1012300	FGFRL1
						rs78590462	1015204	FGFRL1
						rs7663735	1416607	NKX1-1(dist=16377),FAM53A(dist=225001)
457(chr4:87534648-89237978)	0.982258	rs11934731	MEPE(dist=63281),SPP1(dist=65553)	intergenic	1	rs114788676	88557358	DSPP(dist=19333),DMP1(dist=14096)
						rs1381635	88587359	DMP1(dist=1847),IBSP(dist=133343)
						rs114158263	88621279	DMP1(dist=35767),IBSP(dist=99423)
						rs114524279	88643156	DMP1(dist=57644),IBSP(dist=77546)
						rs2627685	88657792	DMP1(dist=72280),IBSP(dist=62910)
						rs112098583	88747572	MEPE
						rs17013280	88762296	MEPE
						rs9998343	88771611	MEPE(dist=3643),SPP1(dist=125191)
						rs7696460	88776936	MEPE(dist=8968),SPP1(dist=119866)
						rs7667813	88783177	MEPE(dist=15209),SPP1(dist=113625)
						rs1463092	88791618	MEPE(dist=23650),SPP1(dist=105184)
						rs7672749	88798284	MEPE(dist=30316),SPP1(dist=98518)
						rs13126950	88802711	MEPE(dist=34743),SPP1(dist=94091)
						rs66735573	88804898	MEPE(dist=36930),SPP1(dist=91904)
						rs7688308	88806945	MEPE(dist=38977),SPP1(dist=89857)
						rs12510320	88810174	MEPE(dist=42206),SPP1(dist=86628)
						rs111801100	88820317	MEPE(dist=52349),SPP1(dist=76485)
						rs62315867	88820781	MEPE(dist=52813),SPP1(dist=76021)
						rs1988131	88831141	MEPE(dist=63173),SPP1(dist=65661)
						rs716203	88836036	MEPE(dist=68068),SPP1(dist=60766)
						rs11944293	88843785	MEPE(dist=75817),SPP1(dist=53017)
						rs10005067	88852643	MEPE(dist=84675),SPP1(dist=44159)
						rs79676715	88860123	MEPE(dist=92155),SPP1(dist=36679)
						rs10008869	88863231	MEPE(dist=95263),SPP1(dist=33571)
645(chr6:19207490-21683546)	0.999096	rs10946458	CDKAL1(dist=158648),LINC00581(dist=95010)	intergenic	0.379943	rs4712613	21378155	CDKAL1(dist=145521),LINC00581(dist=108137)
728(chr6:150253404-151912627)	0.977595	rs1891002	CCDC170	intronic	0.441565	rs117625940	151697024	ZBTB2
						rs75393630	151744085	RMND1
						rs62444263	151748077	RMND1
						rs150866641	151797377	ARMT1(dist=6143),CCDC170(dist=17798)
						rs117465239	151800648	ARMT1(dist=9414),CCDC170(dist=14527)
						rs9383910	151820799	CCDC170
						rs117665324	151825678	CCDC170
						rs117655718	151828649	CCDC170
						rs149305162	151844718	CCDC170
						rs10872673	151855593	CCDC170
						rs9478217	151874122	CCDC170
						rs55959044	151895020	CCDC170
						rs12199746	151896523	CCDC170
						rs75067782	151900930	CCDC170
						rs9478224	151909178	CCDC170
729(chr6:151912703-153093758)	0.987617	rs2941741	CCDC170(dist=66654),ESR1(dist=2649)	intergenic	0.68014	rs6557156	151912703	CCDC170
						rs7349925	151922064	CCDC170
						rs116893412	151942627	CCDC170(dist=299)
						rs4591859	151943639	CCDC170(dist=1311),ESR1(dist=67992)
						rs852002	151963232	CCDC170(dist=20904),ESR1(dist=48399)
						rs117569440	151991099	CCDC170(dist=48771),ESR1(dist=20532)
						rs1293940	151999091	CCDC170(dist=56763),ESR1(dist=12540)
						rs6905582	152000454	CCDC170(dist=58126),ESR1(dist=11177)
						rs3020333	152010254	CCDC170(dist=67926),ESR1(dist=1377)
						rs73005768	152021049	ESR1
						rs7454865	152034387	ESR1
						rs2982561	152052652	ESR1
						rs74713348	152080039	ESR1
						rs2504069	152085517	ESR1
						rs1415193	152092638	ESR1
						rs141886990	152100589	ESR1
						rs76350558	152434117	ESR1
770(chr7:37555184-38965629)	0.995563	rs939666	EPDR1(dist=118852),STARD3NL(dist=107414)	intergenic	0.310554	rs117991077	37863218	GPR141(dist=79795),NME8(dist=24981)
						rs117914238	37984728	EPDR1
						rs1717733	38001207	EPDR1(dist=9665),STARD3NL(dist=216601)
						rs1668349	38009269	EPDR1(dist=17727),STARD3NL(dist=208539)
						rs11972319	38034393	EPDR1(dist=42851),STARD3NL(dist=183415)
						rs12534806	38047062	EPDR1(dist=55520),STARD3NL(dist=170746)
						rs62444582	38059421	EPDR1(dist=67879),STARD3NL(dist=158387)
						rs1113136	38130659	EPDR1(dist=139117),STARD3NL(dist=87149)
						rs10280461	38149932	EPDR1(dist=158390),STARD3NL(dist=67876)
						rs76179844	38154164	EPDR1(dist=162622),STARD3NL(dist=63644)
						rs9648061	38154542	EPDR1(dist=163000),STARD3NL(dist=63266)
801(chr7:96073508-97098496)	0.999202	rs6965122	SEM1	intronic	0.532946	rs2724058	96094480	SLC25A13(dist=143021),SEM1(dist=16458)
						rs73388964	96096129	SLC25A13(dist=144670),SEM1(dist=14809)
						rs3113042	96097619	SLC25A13(dist=146160),SEM1(dist=13319)
						rs77777719	96117443	SEM1
						rs11767681	96121981	SEM1
						rs4132568	96134981	SEM1
						rs62471370	96156542	SEM1
						rs73241548	96158144	SEM1
						rs76896727	96176457	SEM1
						rs6964260	96194571	SEM1
						rs73224537	96203934	SEM1
						rs10464592	96230686	SEM1
						rs149696414	96254533	SEM1
						rs73228324	96260188	SEM1
						rs12704868	96261472	SEM1
						rs7780230	96270586	SEM1
						rs62470369	96274013	SEM1
						rs140345830	96297738	SEM1
						rs12704870	96331727	SEM1
						rs17497309	96349297	SEM1(dist=10094),DLX6-AS1(dist=248530)
						rs80148868	96350842	SEM1(dist=11639),DLX6-AS1(dist=246985)
						rs62470406	96365273	SEM1(dist=26070),DLX6-AS1(dist=232554)
						rs1404510	96375219	SEM1(dist=36016),DLX6-AS1(dist=222608)
						rs10499928	96384778	SEM1(dist=45575),DLX6-AS1(dist=213049)
						rs34107783	96392590	SEM1(dist=53387),DLX6-AS1(dist=205237)
						rs1449592	96410250	SEM1(dist=71047),DLX6-AS1(dist=187577)
						rs12704882	96429251	SEM1(dist=90048),DLX6-AS1(dist=168576)
803(chr7:98715474-100196525)	0.950596	chr7:99332948	NA	NA	0.984461	rs118168183	99291144	CYP3A7-CYP3A51P
919(chr8:116096496-119685279)	0.950066	rs2737263	TRPS1	intronic	0.326487	rs11778934	116551405	TRPS1
						rs3808462	116606177	TRPS1
						rs2737234	116651779	TRPS1
990(chr9:110695062-112777424)	0.989535	rs7866211	KLF4(dist=668308),ACTL7B(dist=696560)	intergenic	0.444809	rs583201	110896334	KLF4(dist=644333),ACTL7B(dist=720535)
1003(chr9:133223391-134127855)	0.998466	rs9657746	FUBP3	intronic	0.776684	rs72763068	133417822	ASS1(dist=41161),LOC100272217(dist=34915)
						rs72763085	133435786	ASS1(dist=59125),LOC100272217(dist=16951)
						rs10116740	133446357	ASS1(dist=69696),LOC100272217(dist=6380)
						rs1367868	133471587	FUBP3
						rs10793951	133496529	FUBP3
						rs2791747	133570250	EXOSC2
1078(chr10:110318079-112560979)	0.97339	rs11195154	SMNDC1(dist=178243),DUSP5(dist=14675)	intergenic	0.284105	rs11592751	112227473	SMNDC1(dist=162766),DUSP5(dist=30152)
1086(chr10:123900764-125869042)	0.93553	rs5017041	TACC2(dist=14328),BTBD16(dist=2423)	intergenic	0.12122	rs1998343	124030220	BTBD16(dist=591)
						rs10736312	124088367	BTBD16
						rs10510109	124120457	BTBD16(dist=22762),PLEKHA1(dist=13637)
						rs2421017	124148167	PLEKHA1
						rs6585827	124165615	PLEKHA1
						rs11200629	124198585	PLEKHA1(dist=6714),ARMS2(dist=15594)
1106(chr11:15742552-17577223)	0.932431	rs11023993	SOX6(dist=128694),C11orf58(dist=133519)	intergenic	0.260001	rs12293302	15776444	LOC102724957(dist=49530),SOX6(dist=211551)
						rs10832519	15811930	LOC102724957(dist=85016),SOX6(dist=176065)
						rs148592851	15848941	LOC102724957(dist=122027),SOX6(dist=139054)
						rs10766303	16239376	SOX6
						rs1949481	16259405	SOX6
						rs11023894	16284616	SOX6
						rs1155685	16315249	SOX6
						rs10741696	16319922	SOX6
						rs297359	16343786	SOX6
						rs7113955	16373664	SOX6
						rs588470	16380754	SOX6
						rs11529134	16523968	SOX6(dist=26033),C11orf58(dist=236180)
						rs34506786	16524222	SOX6(dist=26287),C11orf58(dist=235926)
						rs150535964	16534938	SOX6(dist=37003),C11orf58(dist=225210)
						rs4595506	16542089	SOX6(dist=44154),C11orf58(dist=218059)
						rs61883864	16570750	SOX6(dist=72815),C11orf58(dist=189398)
						rs34391086	16592829	SOX6(dist=94894),C11orf58(dist=167319)
						rs4756856	16641718	SOX6(dist=143783),C11orf58(dist=118430)
						rs72861246	16644500	SOX6(dist=146565),C11orf58(dist=115648)
						rs11024008	16667834	SOX6(dist=169899),C11orf58(dist=92314)
						rs4757426	16723459	SOX6(dist=225524),C11orf58(dist=36689)
						rs75821901	16731743	SOX6(dist=233808),C11orf58(dist=28405)
						rs72862562	16771525	C11orf58
						rs10766345	16786338	C11orf58(dist=6437),PLEKHA7(dist=12506)
						rs117360265	16826201	PLEKHA7
1122(chr11:44693799-47005529)	0.948144	chr11:46897253	NA	NA	0.32144	rs11038927	46599248	AMBRA1
						rs4752926	46692870	ATG13
						rs3136512	46760120	F2
						rs4506602	46815633	CKAP5
						rs3763963	46914917	LRP4
						rs59613483	46937611	LRP4
						rs10838635	46945227	LRP4(dist=5054),C11orf49(dist=13013)
1123(chr11:47007278-49865926)	0.973579	rs11039097	C11orf49	intronic	0.0933321	rs11039076	47087340	C11orf49
						rs10769239	47130540	C11orf49
						rs2291443	47179861	C11orf49
						rs60041842	47191309	ARFGAP2
						rs7937101	47226488	PACSIN3(dist=18478),DDB2(dist=10005)
1132(chr11:68006171-69515010)	0.994712	rs11228240	LRP5(dist=1547),PPP6R3(dist=9896)	intergenic	0.502888	rs61887761	68025357	KMT5B(dist=44118),C11orf24(dist=3446)
						rs148189922	68033176	C11orf24
						rs61887796	68052481	C11orf24(dist=13012),LRP5(dist=27596)
						rs61887821	68099622	LRP5
						rs117064831	68111289	LRP5
						rs61887830	68146010	LRP5
						rs629012	68160504	LRP5
						rs1785493	68208345	LRP5
						rs1201557	68226294	LRP5(dist=9551),PPP6R3(dist=1892)
						rs143228039	68237110	PPP6R3
						rs12226585	68257861	PPP6R3
						rs7936582	68292930	PPP6R3
						rs61889592	68331022	PPP6R3
						rs7119422	68331154	PPP6R3
						rs2156463	68386311	PPP6R3(dist=3510),GAL(dist=65632)
						rs2510392	68394457	PPP6R3(dist=11656),GAL(dist=57486)
						rs7926413	68409890	PPP6R3(dist=27089),GAL(dist=42053)
						rs3181041	68459904	GAL(dist=1261),TESMIN(dist=15004)
						rs4930243	68499874	TESMIN
						rs118039047	68537578	CPT1A
						rs4930248	68565904	CPT1A
1142(chr11:86619325-87429756)	0.919165	rs486739	TMEM135	intronic	0.0622391	rs143695482	86751564	TMEM135
						rs76423277	86770249	TMEM135
						rs2513205	86772468	TMEM135
						rs117515841	86777565	TMEM135
						rs144355589	86798746	TMEM135
						rs2512495	86826934	TMEM135
						rs518489	86834117	TMEM135
						rs595930	86841969	TMEM135
						rs644083	86849633	TMEM135
						rs144715854	86859127	TMEM135
						rs4943973	86866041	TMEM135
						rs117538670	86870238	TMEM135
						rs116888620	86889920	TMEM135
						rs186198	86911919	TMEM135
						rs214740	86927589	TMEM135
						rs169971	86942939	TMEM135
						rs79479609	86947224	TMEM135
1276(chr13:41069662-43100395)	0.976528	rs9594738	AKAP11(dist=54742),LINC02341(dist=46883)	intergenic	0.789472	rs116933860	42776582	DGKH
						rs9566953	42844323	NONE(dist=NONE),AKAP11(dist=1966)
						rs78322597	42852039	AKAP11
						rs143020662	42906332	AKAP11(dist=8929),LINC02341(dist=92696)
						rs238257	42924883	AKAP11(dist=27480),LINC02341(dist=74145)
						rs9533090	42951449	AKAP11(dist=54046),LINC02341(dist=47579)
						rs7317323	42957489	AKAP11(dist=60086),LINC02341(dist=41539)
						rs8001611	42965694	AKAP11(dist=68291),LINC02341(dist=33334)
						rs1324003	42976126	AKAP11(dist=78723),LINC02341(dist=22902)
						rs7326472	42979951	AKAP11(dist=82548),LINC02341(dist=19077)
						rs112538532	42999170	LINC02341
						rs34264442	43043307	LINC02341
						rs6561055	43062379	LINC02341(dist=2287),TNFSF11(dist=74493)
						rs9533132	43081262	LINC02341(dist=21170),TNFSF11(dist=55610)
						rs34136735	43087742	LINC02341(dist=27650),TNFSF11(dist=49130)
1368(chr14:91297171-93131683)	0.964067	rs1286070	RPS6KA5	intronic	0.105072	rs1152431	91373290	RPS6KA5
						rs6575170	91498250	RPS6KA5
1390(chr15:37456502-38529456)	0.943507	rs7170368	LINC02345(dist=26)	upstream	0.347691	rs16966212	38360289	LINC01852(dist=724)
1398(chr15:50008043-51677259)	0.996976	rs7173595	MIR4713HG	ncRNA_intronic	0.286225	rs4775932	51498539	MIR4713HG
						rs34444205	51505979	MIR4713HG
						rs12900487	51523159	MIR4713HG
						rs36075041	51532060	MIR4713HG
						rs12911554	51542757	MIR4713HG
						rs2445758	51594931	CYP19A1
						rs2459400	51665817	GLDN
1409(chr15:67094767-69017752)	0.996468	rs4776341	SMAD3	intronic	0.476714	rs4776341	67414911	SMAD3
						rs2118610	67428334	SMAD3
						rs62006055	67439629	SMAD3
1411(chr15:70134449-71922473)	0.929092	rs1706708	TLE3(dist=162057),LINC02205(dist=243933)	intergenic	0.917879	rs11630941	70542208	TLE3(dist=151952),LINC02205(dist=254038)
						rs28620094	70575008	TLE3(dist=184752),LINC02205(dist=221238)
1429(chr16:83667-1207030)	0.999957	rs9921222	AXIN1	intronic	0.697874	rs7206286	386179	AXIN1
						rs56389427	391479	AXIN1
						rs8047501	392318	AXIN1
						rs7187875	413747	AXIN1(dist=11071),MRPL28(dist=3637)
1485(chr17:1929951-3702299)	0.999957	rs7209460	SMG6	intronic	0.493245	rs4790309	1966889	SMG6
						rs4790874	1995177	SMG6
						rs11653927	2012094	SMG6
						rs17834325	2037839	SMG6
						rs12452074	2051730	SMG6
						rs2131700	2124724	SMG6
						rs3760229	2206114	SMG6
1508(chr17:41772638-43056805)	0.998706	rs2741856	MEOX1(dist=87577),SOST(dist=4260)	intergenic	0.800712	rs12602890	41793265	MEOX1(dist=54003),SOST(dist=37834)
						rs66838809	41798621	MEOX1(dist=59359),SOST(dist=32478)
						rs7216471	41805259	MEOX1(dist=65997),SOST(dist=25840)
						rs144691710	41819562	MEOX1(dist=80300),SOST(dist=11537)
						rs9899889	41823225	MEOX1(dist=83963),SOST(dist=7874)
						rs77760662	41823619	MEOX1(dist=84357),SOST(dist=7480)
						rs117857467	41836456	SOST(dist=300)
						rs34814687	41862277	C17orf105(dist=223)
						rs12950756	41904372	MPP3
						rs11655649	41994362	FAM215A(dist=214)
						rs117007812	42015695	LINC01976
						rs228785	42097956	TMEM101
						rs497847	42105739	TMEM101(dist=5220),LSM12(dist=6264)
						rs183274585	42106281	TMEM101(dist=5762),LSM12(dist=5722)
						rs2245541	42127570	LSM12
						rs2931277	42172096	HDAC5
						rs62078931	42198059	HDAC5
						rs2040810	42243771	C17orf53(dist=3927),ASB16(dist=4303)
						rs2269908	42294198	UBTF
						rs79539199	42299300	UBTF(dist=1050),SLC4A1(dist=26458)
						rs142677110	42868728	ADAM11(dist=9514),GJC1(dist=7088)
						rs113018610	42895556	GJC1
1538(chr18:11905857-14437847)	0.998461	rs4635400	FAM210A	intronic	0.241268	rs641085	12824930	PTPN2
						rs77244558	13620478	LDLRAD4
						rs4396593	13659132	LDLRAD4(dist=6379),FAM210A(dist=4214)
						rs1623331	13677832	FAM210A
						rs7231735	13688667	FAM210A
						rs6505835	13691343	FAM210A
						rs4796993	13701890	FAM210A
						rs1284208	13709415	FAM210A
						rs948726	13714984	FAM210A
						rs12104083	13739269	RNMT
						rs8098141	13739861	RNMT
						rs1893495	13759428	RNMT
						rs1284068	13818340	RNMT(dist=53785),MC5R(dist=7203)
1563(chr18:59020751-60277682)	0.998451	rs884205	TNFRSF11A	UTR3	1	rs618864	59654891	RNF152(dist=94587),PIGN(dist=56567)
						rs142575143	60016436	TNFRSF11A
1479(chr16:86156676-86815159)	0.999994	rs71390846	FOXL1(dist=99411),LINC02189(dist=39575)	intergenic	1	NA	NA	NA
1277(chr13:43101493-44901189)	0.992238	rs78667121	TNFSF11(dist=17954),FAM216B(dist=155583)	intergenic	0.876443	NA	NA	NA
1. PPA_3: posterior probability of model 3; 2. PPA_3#: posterior probability that this SNP is the causal one under model 3.

## Sheet: Sheet2
chunk	PPA_3
42	1
1479	0.999994
1429	0.999957
1485	0.999957
14	0.999578
801	0.999202
645	0.999096
1508	0.998706
1003	0.998466
1538	0.998461
1563	0.998451
1398	0.996976
400	0.996793
158	0.996563
1409	0.996468
770	0.995563
1132	0.994712
306	0.99432
1277	0.992238
990	0.989535
729	0.987617
457	0.982258
728	0.977595
1276	0.976528
1123	0.973579
1078	0.97339
1368	0.964067
803	0.950596
919	0.950066
1122	0.948144
251	0.947743
1390	0.943507
1086	0.93553
1106	0.932431
1411	0.929092
1142	0.919165
314	0.914217
