# Supplementary material for: Identifying Pleiotropic SNPs Associated With Femoral Neck and Heel Bone Mineral Density
Source: Front Genet. 2020 Jul 22;11:772. doi: 10.3389/fgene.2020.00772 (PMC7388689; doi:10.3389/fgene.2020.00772)
Supplement: TABLE S5 — Results for Model 2 and 4. [file Table_5.XLSX]

## Sheet: Sheet1
Table S5 Results for Model 2 and 4
	Block (Chr: start-end)	PPA_2	PPA_4
Model 4	920(chr8:119685669-121200755)	2.11102e-08	1
Model 4	1105(chr11:13373284-15742281)	1.49417e-09	1
Model 4	746(chr7:2062398-2771642)	6.26863e-237	0.998346
Model 2	915(chr8:109248653-110484172)	0.990893	0.002887
Model 2	541(chr5:29715011-31388980)	0.990646	0.00318012
Model 2	241(chr2:181312739-182263951)	0.990272	0.00303492
Model 2	717(chr6:130936249-132765643)	0.990223	0.00362533
Model 2	633(chr6:2459105-3573446)	0.990137	0.00376364
Model 2	438(chr4:55429886-56546776)	0.990137	0.00271425
Model 2	1060(chr10:80877090-82413607)	0.98998	0.0032892
Model 2	567(chr5:79393691-80481299)	0.989979	0.00343111
Model 2	505(chr4:165823448-167018571)	0.989897	0.00305624
Model 2	608(chr5:148662633-150560939)	0.989788	0.00364722
Model 2	1039(chr10:43895101-44729958)	0.989649	0.00364122
Model 2	967(chr9:72753755-74252181)	0.989496	0.0033877
Model 2	1555(chr18:44299246-45939648)	0.989246	0.00411016
Model 2	1093(chr10:134336479-134493672)	0.989218	0.00346822
Model 2	1000(chr9:129059714-130054967)	0.98915	0.00320384
Model 2	1258(chr12:130378040-131779180)	0.989128	0.00352424
Model 2	340(chr3:100592621-103084392)	0.989116	0.00296028
Model 2	397(chr3:195972383-197075817)	0.989111	0.00362735
Model 2	961(chr9:33580739-34642024)	0.989079	0.00404475
Model 2	904(chr8:89085842-90637269)	0.989058	0.00390434
Model 2	1483(chr17:828-1171605)	0.989021	0.00386832
Model 2	757(chr7:13884925-15143491)	0.988999	0.00443361
Model 2	1678(chr21:47492226-48102217)	0.988982	0.00409735
Model 2	1473(chr16:80297815-81771810)	0.988843	0.00503265
Model 2	1452(chr16:29038582-31382832)	0.988818	0.00447428
Model 2	300(chr3:32352610-33252118)	0.988809	0.00378756
Model 2	1049(chr10:61891409-62659328)	0.988787	0.00383838
Model 2	1218(chr12:65559695-67180979)	0.988775	0.00408828
Model 2	614(chr5:158826247-159973834)	0.988739	0.00401633
Model 2	102(chr1:200138278-201588615)	0.988737	0.00390413
Model 2	1556(chr18:45940004-47728952)	0.988734	0.00448095
Model 2	1169(chr11:122591910-123500112)	0.988692	0.00357715
Model 2	1499(chr17:21291330-27334192)	0.988686	0.00371488
Model 2	103(chr1:201590706-203334320)	0.988671	0.00355713
Model 2	217(chr2:142518602-144519057)	0.98862	0.0042597
Model 2	718(chr6:132765669-134243918)	0.988596	0.00473619
Model 2	439(chr4:56548265-58934961)	0.988587	0.00446146
Model 2	569(chr5:82026431-83971877)	0.98855	0.0035356
Model 2	1592(chr19:18410369-19876747)	0.988539	0.00482658
Model 2	81(chr1:162346721-165191695)	0.988539	0.00428555
Model 2	446(chr4:68854765-71049038)	0.988474	0.00308657
Model 2	898(chr8:79132861-81956197)	0.988443	0.00463507
Model 2	1497(chr17:16412352-18855987)	0.988435	0.00457122
Model 2	244(chr2:185280173-189881782)	0.988405	0.00378233
Model 2	826(chr7:136876562-138744108)	0.988397	0.00403691
Model 2	1548(chr18:31780067-33860831)	0.988308	0.00386095
Model 2	1440(chr16:11520701-12613039)	0.988306	0.00441283
Model 2	197(chr2:108429937-110520674)	0.988293	0.00452281
Model 2	711(chr6:120512570-121905065)	0.98827	0.00309502
Model 2	563(chr5:71240761-73758909)	0.988207	0.00532064
Model 2	138(chr2:8422147-10297610)	0.988187	0.00423735
Model 2	1422(chr15:93782366-94923258)	0.988126	0.00380287
Model 2	1367(chr14:89497782-91295930)	0.988112	0.00372587
Model 2	794(chr7:82023582-83799780)	0.988104	0.00324253
Model 2	948(chr9:14836633-16659411)	0.987985	0.00452683
Model 2	1001(chr9:130055510-132163254)	0.987978	0.00473643
Model 2	1525(chr17:74375743-76262742)	0.987974	0.00380224
Model 2	1526(chr17:76263445-77298153)	0.987972	0.0039663
Model 2	611(chr5:153773088-155373230)	0.987895	0.00359914
Model 2	175(chr2:65934026-67226089)	0.987876	0.00388308
Model 2	516(chr4:183371787-184929307)	0.987872	0.00372169
Model 2	80(chr1:159913048-162346607)	0.98786	0.00533337
Model 2	1498(chr17:18856871-21290110)	0.987828	0.00397136
Model 2	908(chr8:96534917-99399509)	0.987785	0.00502057
Model 2	1124(chr11:49866895-51576389)	0.987694	0.00286684
Model 2	1006(chr9:137041122-137589279)	0.987686	0.00331435
Model 2	613(chr5:156629007-158825320)	0.987619	0.00373049
Model 2	143(chr2:18647868-19692292)	0.987477	0.0036602
Model 2	1092(chr10:132580773-134336131)	0.987439	0.00296805
Model 2	1281(chr13:49384046-51590433)	0.987418	0.00530982
Model 2	34(chr1:56413117-57020683)	0.987326	0.00405806
Model 2	778(chr7:49212278-51675291)	0.987324	0.00452163
Model 2	308(chr3:45165521-46657428)	0.987323	0.00371654
Model 2	1669(chr21:35225465-36524163)	0.987323	0.00325105
Model 2	1432(chr16:4001196-5118214)	0.987318	0.00426129
Model 2	585(chr5:108634182-110820307)	0.987295	0.0054809
Model 2	481(chr4:127275997-127829895)	0.987243	0.00334392
Model 2	12(chr1:18663763-20469098)	0.987206	0.00294771
Model 2	107(chr1:208410498-210787564)	0.987201	0.00426562
Model 2	716(chr6:129861191-130935143)	0.987179	0.00383056
Model 2	799(chr7:92493987-93966510)	0.987176	0.00432321
Model 2	238(chr2:175588937-177363159)	0.987158	0.00495243
Model 2	295(chr3:25461558-26877498)	0.987145	0.00390535
Model 2	1331(chr14:34846809-35858656)	0.987106	0.00678755
Model 2	999(chr9:126972424-129059305)	0.987069	0.00484794
Model 2	547(chr5:40287729-41888554)	0.987037	0.00441777
Model 2	412(chr4:14272435-15147403)	0.987012	0.00434089
Model 2	760(chr7:19481547-20124541)	0.986982	0.00397384
Model 2	1248(chr12:115037158-115502718)	0.986976	0.00423076
Model 2	1687(chr22:27835592-29651629)	0.986966	0.004954
Model 2	661(chr6:39295686-40344623)	0.986959	0.00362024
Model 2	1408(chr15:65104668-67094138)	0.986915	0.00439272
Model 2	925(chr8:128659375-130379330)	0.986885	0.00579019
Model 2	1393(chr15:41177514-42775660)	0.986842	0.00538528
Model 2	1457(chr16:53383142-55903640)	0.986834	0.00363996
Model 2	653(chr6:28917608-29737871)	0.986811	0.00505692
Model 2	1194(chr12:20864133-23820527)	0.986765	0.00470201
Model 2	1005(chr9:135298917-137040737)	0.98673	0.00505451
Model 2	498(chr4:155056126-157484948)	0.986719	0.00416769
Model 2	111(chr1:216243689-218705448)	0.986706	0.00358545
Model 2	455(chr4:84799884-86930207)	0.98667	0.00477982
Model 2	1270(chr13:32301815-33776506)	0.98666	0.00681946
Model 2	1047(chr10:58959555-60289695)	0.986607	0.00569167
Model 2	122(chr1:234599434-235817183)	0.986604	0.00399617
Model 2	479(chr4:125211080-126480595)	0.986597	0.00502365
Model 2	1296(chr13:73934191-75669519)	0.986572	0.00384788
Model 2	720(chr6:136224420-137613657)	0.986562	0.00438425
Model 2	548(chr5:41888710-43982795)	0.986535	0.00678638
Model 2	924(chr8:126410966-128658961)	0.98653	0.00444597
Model 2	269(chr2:233550230-235150916)	0.986522	0.00348149
Model 2	1524(chr17:72672203-74375061)	0.986509	0.00633828
Model 2	1641(chr20:39611589-40585492)	0.986502	0.00379901
Model 2	1490(chr17:8306918-9965885)	0.986484	0.00451719
Model 2	1354(chr14:67992340-71131827)	0.986482	0.00520752
Model 2	66(chr1:108409665-110303881)	0.986445	0.00454137
Model 2	1163(chr11:114830666-116383211)	0.986391	0.00494033
Model 2	299(chr3:30718429-32351361)	0.986375	0.0045444
Model 2	680(chr6:71609510-73449202)	0.986294	0.00310741
Model 2	456(chr4:86930609-87532951)	0.986275	0.00369135
Model 2	415(chr4:17383953-18841427)	0.986268	0.00325904
Model 2	1225(chr12:76512377-78570464)	0.98625	0.00386816
Model 2	822(chr7:130422934-132805055)	0.986066	0.00406367
Model 2	1087(chr10:125919699-128000489)	0.986049	0.00349384
Model 2	46(chr1:74327078-76728002)	0.985969	0.00393996
Model 2	1425(chr15:98031252-99243223)	0.985926	0.00317941
Model 2	86(chr1:173097989-175089611)	0.985895	0.00383625
Model 2	623(chr5:171074292-172677899)	0.985846	0.00411564
Model 2	748(chr7:4575085-5416209)	0.98576	0.00350162
Model 2	1695(chr22:40545828-42690549)	0.985746	0.00415548
Model 2	1228(chr12:81467827-83502547)	0.98574	0.00366028
Model 2	815(chr7:121045761-121932261)	0.985722	0.00665391
Model 2	598(chr5:127345032-129517194)	0.985668	0.00561421
Model 2	1050(chr10:62659679-63341306)	0.985652	0.00367815
Model 2	1166(chr11:119215901-120764256)	0.985634	0.0030443
Model 2	499(chr4:157485890-158743258)	0.985613	0.00460623
Model 2	1233(chr12:92066155-94514408)	0.985606	0.00441928
Model 2	929(chr8:134571055-136034807)	0.985582	0.00618814
Model 2	1264(chr13:23595452-24531923)	0.985582	0.00373443
Model 2	370(chr3:151349082-153256313)	0.985539	0.00370365
Model 2	1510(chr17:45876550-47516523)	0.985532	0.00371553
Model 2	705(chr6:112345193-114220473)	0.985466	0.00290149
Model 2	1027(chr10:23175285-25578507)	0.985447	0.00825609
Model 2	354(chr3:124937461-126214885)	0.985434	0.00351327
Model 2	454(chr4:83372968-84799170)	0.985412	0.00488094
Model 2	390(chr3:185068255-186890189)	0.985399	0.0057699
Model 2	126(chr1:239925314-240563242)	0.985365	0.00394104
Model 2	1056(chr10:72220850-73508455)	0.985337	0.00374155
Model 2	466(chr4:103221459-105305275)	0.985335	0.00527136
Model 2	650(chr6:25684606-26762667)	0.985315	0.0039841
Model 2	1690(chr22:32664986-34494543)	0.98529	0.00447783
Model 2	914(chr8:108648739-109248046)	0.985259	0.00290687
Model 2	869(chr8:28163477-29327278)	0.985171	0.00350438
Model 2	885(chr8:56956383-59068537)	0.985151	0.00480524
Model 2	1519(chr17:61545589-63145396)	0.985117	0.00384319
Model 2	1363(chr14:84242268-85746005)	0.985076	0.00621194
Model 2	725(chr6:145320247-146665310)	0.985048	0.00399944
Model 2	1208(chr12:47715134-49001224)	0.984914	0.00427722
Model 2	1702(chr22:49824713-51229805)	0.984853	0.00562139
Model 2	1583(chr19:5812160-6684297)	0.984843	0.00404117
Model 2	1107(chr11:17578848-19569074)	0.984752	0.00627811
Model 2	239(chr2:177363636-178552788)	0.98472	0.00331182
Model 2	652(chr6:28018353-28917091)	0.984634	0.00474676
Model 2	1217(chr12:64032461-65559282)	0.984622	0.00387284
Model 2	1421(chr15:92164844-93780822)	0.984583	0.00390537
Model 2	1414(chr15:76399681-78515779)	0.984572	0.00289029
Model 2	733(chr6:158218719-160580496)	0.984549	0.00396949
Model 2	1500(chr17:27334244-29785370)	0.984542	0.00415802
Model 2	362(chr3:139954597-141338641)	0.984529	0.00450211
Model 2	133(chr2:10797-1780569)	0.984475	0.00611464
Model 2	552(chr5:53703434-55416979)	0.984458	0.00431789
Model 2	907(chr8:95005600-96534442)	0.984431	0.00601636
Model 2	144(chr2:19693078-21048673)	0.984415	0.00839299
Model 2	242(chr2:182266833-184356242)	0.984396	0.00431737
Model 2	1374(chr14:99138753-101534285)	0.984391	0.00393528
Model 2	1621(chr20:5478219-7083675)	0.984384	0.00872299
Model 2	69(chr1:113274917-114873351)	0.984382	0.00512477
Model 2	1350(chr14:61681545-63789907)	0.984361	0.00772532
Model 2	1048(chr10:60289987-61891313)	0.984286	0.00787208
Model 2	560(chr5:63968304-65910972)	0.984282	0.00301746
Model 2	147(chr2:24687165-26894433)	0.984221	0.00816952
Model 2	272(chr2:237449032-238760118)	0.984165	0.00391577
Model 2	1486(chr17:3702614-4695179)	0.98411	0.00546123
Model 2	764(chr7:25077628-25909208)	0.984041	0.00597107
Model 2	1562(chr18:57630851-59020370)	0.984034	0.00400781
Model 2	1094(chr10:134495002-135499311)	0.983997	0.00552256
Model 2	1058(chr10:75422693-78706536)	0.983989	0.00803472
Model 2	447(chr4:71050180-72140399)	0.983987	0.00416096
Model 2	1135(chr11:72286673-74412268)	0.983943	0.00475186
Model 2	1677(chr21:46178297-47491975)	0.983842	0.00372098
Model 2	353(chr3:123518258-124935910)	0.98379	0.00454684
Model 2	1581(chr19:3019660-4348491)	0.983745	0.00422764
Model 2	926(chr8:130381335-131639530)	0.983728	0.00469684
Model 2	824(chr7:134307596-135590675)	0.983728	0.00412282
Model 2	1171(chr11:124495528-126311211)	0.983725	0.00386136
Model 2	1165(chr11:117747244-119215165)	0.983716	0.00385678
Model 2	262(chr2:220455241-222521168)	0.983705	0.00343535
Model 2	600(chr5:132140991-134777042)	0.983692	0.00544606
Model 2	117(chr1:226811067-229156063)	0.983651	0.0102337
Model 2	1637(chr20:32813689-34959668)	0.983631	0.006963
Model 2	1399(chr15:51677560-53068933)	0.983613	0.00494897
Model 2	67(chr1:110304777-111741469)	0.983558	0.00394
Model 2	1181(chr12:2545286-3674831)	0.983551	0.00401362
Model 2	248(chr2:196448357-198077877)	0.983429	0.00717318
Model 2	1214(chr12:57550971-59308627)	0.983413	0.00700396
Model 2	450(chr4:77130707-79092614)	0.983401	0.00320781
Model 2	1240(chr12:102965329-104848109)	0.983399	0.00380907
Model 2	933(chr8:140725643-143044459)	0.983311	0.00527518
Model 2	568(chr5:80481821-82024841)	0.98316	0.00351898
Model 2	703(chr6:108464703-110303618)	0.983149	0.00306104
Model 2	1380(chr15:22150464-24194457)	0.983138	0.00846853
Model 2	1553(chr18:39892648-42921854)	0.983106	0.00767807
Model 2	962(chr9:34642653-36743104)	0.983061	0.00746195
Model 2	1343(chr14:51493572-53473918)	0.983017	0.00633426
Model 2	1282(chr13:51591805-53338467)	0.982996	0.00798149
Model 2	419(chr4:24135570-25606903)	0.982964	0.00529782
Model 2	59(chr1:97887134-99800536)	0.982912	0.005382
Model 2	255(chr2:208645827-209941478)	0.982766	0.00383908
Model 2	1635(chr20:25344231-31614788)	0.982761	0.0050166
Model 2	943(chr9:7154923-8456219)	0.982756	0.00735008
Model 2	1080(chr10:115328736-116420696)	0.982721	0.00364368
Model 2	1529(chr17:80034896-81109537)	0.982701	0.00481139
Model 2	566(chr5:77624910-79393103)	0.982699	0.00389533
Model 2	1310(chr13:98939102-100573767)	0.982632	0.00680459
Model 2	612(chr5:155374030-156628531)	0.982527	0.00823271
Model 2	1195(chr12:23821568-25370426)	0.982454	0.00532937
Model 2	190(chr2:98995201-101822144)	0.982422	0.00409254
Model 2	1040(chr10:44730165-48745889)	0.982405	0.00392255
Model 2	670(chr6:53280187-55467933)	0.982372	0.0033669
Model 2	265(chr2:225840035-228119592)	0.982358	0.00459583
Model 2	411(chr4:12323227-14271912)	0.98231	0.00569619
Model 2	1034(chr10:33708671-35109177)	0.982302	0.005657
Model 2	17(chr1:25516866-27401752)	0.982123	0.00603905
Model 2	1300(chr13:80586038-82581733)	0.982074	0.00410735
Model 2	740(chr6:168042835-169381577)	0.982027	0.00822486
Model 2	1644(chr20:42680176-44838826)	0.98196	0.00395098
Model 2	10(chr1:14891848-16893701)	0.981818	0.00364051
Model 2	74(chr1:148521594-151538412)	0.981738	0.00617881
Model 2	1102(chr11:9087533-10951011)	0.98173	0.00869181
Model 2	550(chr5:50163398-52133567)	0.981702	0.0085024
Model 2	1528(chr17:78837591-80034081)	0.981627	0.00557559
Model 2	420(chr4:25609322-27343513)	0.981606	0.0108598
Model 2	1610(chr19:47150082-49281838)	0.981541	0.008431
Model 2	586(chr5:110821649-111981127)	0.981498	0.00466469
Model 2	1446(chr16:18677255-20147508)	0.981477	0.00450452
Model 2	1477(chr16:84446384-85147779)	0.981465	0.00802047
Model 2	1260(chr12:132807034-133840424)	0.98136	0.00384245
Model 2	72(chr1:118839067-144934272)	0.981353	0.0046406
Model 2	1449(chr16:24137017-25986559)	0.981264	0.00448246
Model 2	404(chr4:4684116-5502056)	0.981173	0.00439152
Model 2	1168(chr11:121176185-122591760)	0.981041	0.00535041
Model 2	437(chr4:53877433-55427981)	0.981013	0.00332111
Model 2	651(chr6:26798640-28017250)	0.980987	0.00377243
Model 2	891(chr8:66489090-69863032)	0.980969	0.0038812
Model 2	385(chr3:176320349-178106828)	0.980938	0.00435092
Model 2	478(chr4:124288159-125210693)	0.980938	0.00309221
Model 2	1085(chr10:123232602-123900296)	0.980921	0.00339176
Model 2	1159(chr11:109866707-111114203)	0.980803	0.00387824
Model 2	4(chr1:5913893-7245989)	0.980731	0.00466795
Model 2	1608(chr19:44744147-46101600)	0.980723	0.00451124
Model 2	496(chr4:152782184-154477292)	0.980651	0.00559264
Model 2	663(chr6:42038767-43753325)	0.98058	0.00614847
Model 2	1521(chr17:64800552-67858387)	0.980547	0.00494251
Model 2	1074(chr10:102949821-104380169)	0.980525	0.00457717
Model 2	482(chr4:127830887-128996298)	0.980518	0.00367169
Model 2	998(chr9:124871697-126971353)	0.980407	0.00409434
Model 2	140(chr2:12420220-14334879)	0.980393	0.0100656
Model 2	497(chr4:154477641-155055870)	0.980353	0.00280533
Model 2	1448(chr16:22553082-24136795)	0.980227	0.00585639
Model 2	983(chr9:96672328-98921557)	0.980163	0.00686644
Model 2	851(chr8:6143107-7052763)	0.980134	0.0103419
Model 2	113(chr1:219590766-221857548)	0.980129	0.0108801
Model 2	798(chr7:90661964-92492776)	0.980124	0.00351513
Model 2	228(chr2:159577307-161769025)	0.980121	0.00636094
Model 2	1601(chr19:34264354-36468278)	0.980048	0.00354252
Model 2	1384(chr15:29338980-30165435)	0.980044	0.00450862
Model 2	1065(chr10:89130117-91013289)	0.980003	0.00400298
Model 2	474(chr4:118479918-119933026)	0.979875	0.00324914
Model 2	578(chr5:97315601-99260681)	0.979804	0.00362877
Model 2	305(chr3:40222140-41064508)	0.979739	0.00614717
Model 2	1413(chr15:73628847-76398392)	0.979571	0.00472992
Model 2	1587(chr19:11284028-13470522)	0.979565	0.00368319
Model 2	681(chr6:73451906-75461902)	0.979531	0.0139836
Model 2	1629(chr20:17487232-18971730)	0.979427	0.0040916
Model 2	1611(chr19:49284848-51532215)	0.979409	0.00459412
Model 2	1439(chr16:10426040-11519750)	0.979408	0.00339935
Model 2	1342(chr14:50508237-51493562)	0.979321	0.00368824
Model 2	1311(chr13:100574095-102300140)	0.979305	0.00681032
Model 2	790(chr7:73334683-76457927)	0.979258	0.00451562
Model 2	1059(chr10:78706876-80876651)	0.97923	0.00429172
Model 2	970(chr9:76974920-78900161)	0.979164	0.00482826
Model 2	854(chr8:9640843-10462806)	0.97915	0.00341262
Model 2	1559(chr18:51554436-55213577)	0.979094	0.00429548
Model 2	571(chr5:85767390-87389608)	0.979009	0.00386713
Model 2	1263(chr13:22242300-23594054)	0.978928	0.0057645
Model 2	22(chr1:37549577-38731439)	0.978913	0.00647214
Model 2	1406(chr15:61266132-63214624)	0.978862	0.00507085
Model 2	1265(chr13:24532301-25784082)	0.978829	0.00349117
Model 2	712(chr6:121906468-123854909)	0.978822	0.00632085
Model 2	273(chr2:238761377-239951851)	0.978807	0.00703041
Model 2	804(chr7:100197520-101198925)	0.978755	0.00423367
Model 2	827(chr7:138744679-139932428)	0.978693	0.00421901
Model 2	710(chr6:119963335-120512077)	0.978601	0.00436906
Model 2	626(chr5:175476328-177229670)	0.978584	0.00480157
Model 2	271(chr2:236044868-237448626)	0.97855	0.00341306
Model 2	561(chr5:65911286-67848407)	0.978539	0.00646748
Model 2	37(chr1:59891191-61921534)	0.978526	0.00394472
Model 2	25(chr1:41975636-43757955)	0.978463	0.00550269
Model 2	100(chr1:197311514-199239599)	0.978349	0.00727852
Model 2	458(chr4:89238028-90231536)	0.97831	0.00289214
Model 2	1541(chr18:20649472-22994310)	0.978256	0.0048873
Model 2	1522(chr17:67859981-69386951)	0.978198	0.00594176
Model 2	632(chr6:1452628-2458640)	0.978135	0.00897037
Model 2	1407(chr15:63215222-65103950)	0.978104	0.00502854
Model 2	1501(chr17:29786491-31538183)	0.977947	0.00436542
Model 2	950(chr9:18661538-20462050)	0.977849	0.00324632
Model 2	671(chr6:55468836-56105131)	0.977809	0.00316822
Model 2	1590(chr19:15648692-16374290)	0.977806	0.00303949
Model 2	587(chr5:111981933-113395725)	0.977805	0.00494879
Model 2	1104(chr11:12564728-13372240)	0.977613	0.00703278
Model 2	388(chr3:181511247-183768336)	0.977584	0.00676273
Model 2	1377(chr14:105001834-106339452)	0.977403	0.00653808
Model 2	909(chr8:99401900-101620171)	0.97718	0.00400928
Model 2	1127(chr11:58457808-58780018)	0.977158	0.00292702
Model 2	773(chr7:42001811-43158477)	0.977082	0.00719325
Model 2	639(chr6:9020026-10540017)	0.976882	0.00576929
Model 2	708(chr6:117673209-118962740)	0.976872	0.00334032
Model 2	1495(chr17:13894677-15018584)	0.976293	0.00320035
Model 2	296(chr3:26877769-27840692)	0.976112	0.00343342
Model 2	24(chr1:40200894-41975028)	0.975992	0.00569067
Model 2	1125(chr11:54794237-55082319)	0.975922	0.0055856
Model 2	1068(chr10:93336563-95396306)	0.975915	0.00423743
Model 2	659(chr6:35455756-37572375)	0.975634	0.00494829
Model 2	54(chr1:90066303-91885699)	0.975595	0.00478808
Model 2	1625(chr20:11250722-12447073)	0.975587	0.00339982
Model 2	1447(chr16:20151123-22443673)	0.97556	0.00781808
Model 2	1190(chr12:12734261-15240025)	0.975531	0.0050288
Model 2	897(chr8:76456641-79132323)	0.975482	0.00457761
Model 2	955(chr9:26111757-28223982)	0.975367	0.00517551
Model 2	637(chr6:6785207-7808676)	0.975214	0.00600812
Model 2	172(chr2:60292902-62428117)	0.975086	0.00419777
Model 2	1396(chr15:46619119-48135629)	0.975007	0.00450997
Model 2	532(chr5:14757804-16963289)	0.974887	0.0121046
Model 2	1482(chr16:89041165-90172696)	0.974879	0.00557703
Model 2	1185(chr12:6419753-8377444)	0.974815	0.00443978
Model 2	855(chr8:10463197-11278541)	0.974753	0.0061421
Model 2	947(chr9:12276582-14835824)	0.974747	0.0045075
Model 2	88(chr1:177433381-178944161)	0.974733	0.00401949
Model 2	576(chr5:93810208-95962896)	0.974598	0.00910078
Model 2	285(chr3:11019665-13070113)	0.97458	0.00783281
Model 2	1213(chr12:55665948-57548466)	0.974463	0.00711629
Model 2	685(chr6:80691170-81928212)	0.974462	0.0047834
Model 2	1481(chr16:87647349-89041111)	0.973994	0.0120158
Model 2	921(chr8:121201700-124860219)	0.973972	0.00319421
Model 2	286(chr3:13070799-14816636)	0.973861	0.00430827
Model 2	494(chr4:148521873-150683433)	0.973721	0.00429242
Model 2	155(chr2:36122235-38132650)	0.973635	0.00351851
Model 2	820(chr7:126869221-128778000)	0.973634	0.00450227
Model 2	1636(chr20:31616157-32810332)	0.973596	0.00498297
Model 2	781(chr7:54222976-55691214)	0.973445	0.00641488
Model 2	1579(chr19:610770-2098386)	0.973276	0.0120671
Model 2	380(chr3:168580960-170964625)	0.973254	0.00652731
Model 2	546(chr5:38802823-40287522)	0.973021	0.00381674
Model 2	759(chr7:16902626-19481290)	0.97292	0.00575542
Model 2	1035(chr10:35109355-36571749)	0.97267	0.00663149
Model 2	261(chr2:218396070-220454152)	0.9725	0.0107158
Model 2	1117(chr11:33958739-35502340)	0.972438	0.00346214
Model 2	1607(chr19:43864185-44743954)	0.97223	0.00365079
Model 2	700(chr6:103984167-106056440)	0.972225	0.00326748
Model 2	1464(chr16:65938609-68840588)	0.972212	0.00587575
Model 2	1031(chr10:29783692-30457347)	0.972199	0.00424178
Model 2	688(chr6:85210422-87068077)	0.9721	0.00574928
Model 2	218(chr2:144519759-146445412)	0.972085	0.00578249
Model 2	1071(chr10:97822433-100241204)	0.971886	0.00697638
Model 2	78(chr1:156336556-158027330)	0.971848	0.00396758
Model 2	1612(chr19:51533520-52985200)	0.971477	0.00419976
Model 2	658(chr6:33236497-35454791)	0.971407	0.00792903
Model 2	1137(chr11:76797209-78354276)	0.971371	0.0033079
Model 2	604(chr5:140645971-142980766)	0.971351	0.00619732
Model 2	1051(chr10:63341695-65793870)	0.971258	0.00338215
Model 2	624(chr5:172678983-173642755)	0.971241	0.00318986
Model 2	1275(chr13:38878163-41068548)	0.971152	0.00421685
Model 2	892(chr8:69863057-70867551)	0.971132	0.00373404
Model 2	352(chr3:121975224-123517127)	0.970883	0.00657371
Model 2	294(chr3:23806317-25461007)	0.970855	0.00579483
Model 2	997(chr9:122260443-124870653)	0.970723	0.00426146
Model 2	664(chr6:43756863-45405506)	0.970644	0.00352473
Model 2	557(chr5:60936095-61672733)	0.970604	0.00734009
Model 2	1129(chr11:62223771-63803566)	0.970366	0.00575419
Model 2	84(chr1:169087494-170556675)	0.970344	0.00463605
Model 2	257(chr2:212379518-214014072)	0.970216	0.00331482
Model 2	775(chr7:44764152-45952690)	0.970003	0.00374978
Model 2	324(chr3:70449145-72528581)	0.969846	0.00378011
Model 2	1654(chr20:62190265-62956564)	0.969845	0.0114162
Model 2	1030(chr10:29323568-29782854)	0.969667	0.00438522
Model 2	280(chr3:4431647-6083039)	0.96955	0.00537548
Model 2	1146(chr11:92077144-93275919)	0.969474	0.00285048
Model 2	189(chr2:95328623-98994973)	0.969452	0.00587734
Model 2	1041(chr10:48988504-50840914)	0.969435	0.0106929
Model 2	719(chr6:134244243-136223861)	0.969351	0.00425255
Model 2	853(chr8:9154694-9640701)	0.968998	0.00468804
Model 2	1585(chr19:8366914-9238226)	0.968691	0.00452339
Model 2	329(chr3:79024541-81426790)	0.968488	0.005505
Model 2	698(chr6:100631739-102636593)	0.968335	0.00370539
Model 2	452(chr4:80990297-82124698)	0.968159	0.00518673
Model 2	174(chr2:64625913-65933279)	0.96757	0.00389945
Model 2	905(chr8:90638201-93554257)	0.967309	0.00440148
Model 2	1143(chr11:87430571-89208789)	0.967126	0.00505757
Model 2	631(chr6:199199-1452004)	0.96688	0.00379022
Model 2	1344(chr14:53474433-53996976)	0.966763	0.0042315
Model 2	1015(chr10:4572959-5983182)	0.966424	0.00540547
Model 2	836(chr7:150711505-152249562)	0.966418	0.0122175
Model 2	115(chr1:222230220-224938170)	0.96632	0.0054435
Model 2	1073(chr10:100668400-102948934)	0.965982	0.00949822
Model 2	648(chr6:23936635-24851061)	0.965945	0.00530083
Model 2	722(chr6:138823034-139845322)	0.965342	0.00592296
Model 2	1463(chr16:63692004-65938406)	0.964941	0.00389935
Model 2	665(chr6:45406914-47311814)	0.964912	0.00520455
Model 2	856(chr8:11279164-13491574)	0.964874	0.00611861
Model 2	654(chr6:29737993-30797991)	0.964755	0.00430674
Model 2	1239(chr12:101863385-102964280)	0.964709	0.00406546
Model 2	750(chr7:5854526-6572967)	0.964679	0.00489083
Model 2	464(chr4:99424491-100678007)	0.964498	0.00422901
Model 2	715(chr6:127540715-129859621)	0.964474	0.00529121
Model 2	702(chr6:107450306-108464342)	0.964353	0.00464534
Model 2	1673(chr21:40482902-41388084)	0.964252	0.00357512
Model 2	995(chr9:117921960-121321501)	0.964055	0.00363477
Model 2	335(chr3:88299112-94254639)	0.963589	0.00615118
Model 2	974(chr9:82590928-84210530)	0.963471	0.00363501
Model 2	226(chr2:157562500-158532408)	0.963469	0.0038901
Model 2	1511(chr17:47517591-49898719)	0.963456	0.0076791
Model 2	198(chr2:110825633-113921639)	0.963236	0.00413521
Model 2	321(chr3:66270447-68286023)	0.962987	0.0069107
Model 2	1480(chr16:86815820-87647161)	0.962962	0.00512848
Model 2	743(chr7:39865-972693)	0.962826	0.00453954
Model 2	1209(chr12:49001866-51775884)	0.962721	0.00775757
Model 2	1079(chr10:112561593-115327818)	0.962687	0.00615011
Model 2	1561(chr18:56532315-57628926)	0.962523	0.00490555
Model 2	151(chr2:30464190-31550416)	0.962028	0.00388806
Model 2	1506(chr17:38877404-39899490)	0.961902	0.00290353
Model 2	429(chr4:37255340-38906951)	0.961759	0.00426551
Model 2	220(chr2:147277162-150209707)	0.961357	0.0075307
Model 2	154(chr2:35345123-36121951)	0.96126	0.00259569
Model 2	467(chr4:105305419-107501140)	0.961205	0.00548407
Model 2	245(chr2:189882065-191973189)	0.96109	0.00438345
Model 2	186(chr2:85140833-88013371)	0.960959	0.00379989
Model 2	1237(chr12:99307337-101447233)	0.96048	0.00413586
Model 2	1306(chr13:93129691-93585825)	0.96043	0.00431075
Model 2	940(chr9:4495328-4884849)	0.960286	0.00407908
Model 2	1685(chr22:24984215-26791471)	0.958954	0.00388162
Model 2	840(chr7:156065838-157634134)	0.958906	0.00380564
Model 2	610(chr5:152868503-153772733)	0.95889	0.00276124
Model 2	769(chr7:36214854-37554798)	0.958873	0.00366663
Model 2	1269(chr13:30483267-32301038)	0.958805	0.00525453
Model 2	0(chr1:55326-1892325)	0.958694	0.00669101
Model 2	1180(chr12:1080428-2544641)	0.958512	0.00335958
Model 2	993(chr9:115693209-117019709)	0.95845	0.00570672
Model 2	1682(chr22:19912358-22356513)	0.958263	0.00670903
Model 2	1145(chr11:90966877-92076526)	0.957633	0.0049671
Model 2	312(chr3:51833204-54081158)	0.957498	0.00408911
Model 2	250(chr2:199312156-201576135)	0.957358	0.0033849
Model 2	673(chr6:57599884-58775355)	0.95725	0.00358173
Model 2	1221(chr12:69826542-70957597)	0.956892	0.00523843
Model 2	1164(chr11:116383348-117746741)	0.956759	0.0069255
Model 2	1115(chr11:30141357-32276866)	0.956684	0.0036269
Model 2	1549(chr18:33862329-35074764)	0.956335	0.00462684
Model 2	469(chr4:108818147-111255275)	0.956196	0.00368592
Model 2	736(chr6:162931386-164382239)	0.956159	0.0345564
Model 2	304(chr3:38356116-40221235)	0.955829	0.00422766
Model 2	511(chr4:174264132-176569877)	0.955545	0.00399647
Model 2	1671(chr21:37871126-38710971)	0.955515	0.0110872
Model 2	1273(chr13:36047197-37496261)	0.955253	0.0288691
Model 2	765(chr7:25909695-28359788)	0.955007	0.00547375
Model 2	1356(chr14:72891415-76444751)	0.95491	0.00419462
Model 2	1152(chr11:100418534-101330928)	0.954664	0.0028634
Model 2	1591(chr19:16374416-18409404)	0.954658	0.0052139
Model 2	236(chr2:171226245-173138562)	0.954623	0.00482623
Model 2	274(chr2:239952643-241559339)	0.954261	0.00373405
Model 2	23(chr1:38731931-40199854)	0.954231	0.00502578
Model 2	1114(chr11:28481593-30141117)	0.954112	0.00416874
Model 2	1055(chr10:70196183-72220817)	0.953932	0.0132199
Model 2	303(chr3:36486983-38355917)	0.953918	0.0104697
Model 2	1491(chr17:9966930-11100665)	0.953868	0.00400026
Model 2	903(chr8:87412247-89085386)	0.953698	0.00312231
Model 2	290(chr3:19125144-20091301)	0.953638	0.00357417
Model 2	379(chr3:167117845-168579900)	0.953601	0.00293755
Model 2	1514(chr17:51826118-53599299)	0.953266	0.00439236
Model 2	1424(chr15:96141867-98029925)	0.952837	0.00439694
Model 2	1252(chr12:119754533-122006403)	0.952522	0.00345395
Model 2	356(chr3:128194945-130244212)	0.952002	0.00455597
Model 2	1467(chr16:72935150-74970346)	0.951788	0.00408316
Model 2	1261(chr13:19020890-20686502)	0.951502	0.00360284
Model 2	1303(chr13:85611277-88556507)	0.950832	0.00823444
Model 2	200(chr2:116772878-118367108)	0.950035	0.00646198
Model 2	375(chr3:159477890-161523859)	0.949866	0.00315005
Model 2	15(chr1:23086975-23918279)	0.949337	0.00600413
Model 2	1616(chr19:57521335-59098134)	0.948469	0.00383416
Model 2	1615(chr19:55728080-57521142)	0.948405	0.00422498
Model 2	252(chr2:202818637-205799152)	0.9484	0.00480722
Model 2	1113(chr11:27020461-28481367)	0.948036	0.0192812
Model 2	493(chr4:146178691-148521461)	0.947962	0.00333718
Model 2	749(chr7:5416232-5854488)	0.947858	0.00373667
Model 2	1417(chr15:84260468-86652479)	0.947268	0.00455911
Model 2	941(chr9:4885082-6557409)	0.946853	0.00406075
Model 2	1397(chr15:48136048-50007437)	0.946807	0.00516914
Model 2	812(chr7:113712387-116780046)	0.946638	0.00668068
Model 2	912(chr8:104988879-107410668)	0.945959	0.0036237
Model 2	350(chr3:118530251-120522856)	0.945445	0.00368108
Model 2	813(chr7:116780383-118351333)	0.945055	0.00449887
Model 2	579(chr5:99260992-101578185)	0.944941	0.00384011
Model 2	1586(chr19:9238636-11282298)	0.944367	0.0035975
Model 2	795(chr7:83801203-85571719)	0.944133	0.003234
Model 2	704(chr6:110304639-112344737)	0.943932	0.00326913
Model 2	316(chr3:58157519-60272829)	0.943861	0.00421273
Model 2	758(chr7:15144710-16902018)	0.94341	0.00444099
Model 2	980(chr9:90136246-92528472)	0.943347	0.00467749
Model 2	1634(chr20:24717724-25344089)	0.943252	0.00476391
Model 2	53(chr1:88128631-90065106)	0.943149	0.00826682
Model 2	1173(chr11:127316712-128188285)	0.943011	0.0070571
Model 2	1484(chr17:1172399-1927630)	0.942881	0.0168292
Model 2	1148(chr11:94242655-95725238)	0.942648	0.00382779
Model 2	1410(chr15:69018137-70132706)	0.942459	0.0315033
Model 2	1664(chr21:27271019-29124982)	0.942038	0.0113531
Model 2	45(chr1:71687454-74326484)	0.94167	0.00418484
Model 2	1465(chr16:68841409-71046522)	0.941431	0.00400844
Model 2	936(chr9:57929-1079357)	0.940979	0.0298706
Model 2	161(chr2:46483326-47317357)	0.940481	0.00313637
Model 2	1244(chr12:109026041-110336546)	0.940479	0.00448333
Model 2	116(chr1:224938520-226810193)	0.940269	0.00453468
Model 2	363(chr3:141339333-143163868)	0.940216	0.00462787
Model 2	672(chr6:56105313-57598797)	0.94011	0.00854921
Model 2	1580(chr19:2098398-3018836)	0.940088	0.00969995
Model 2	1112(chr11:26046095-27020178)	0.939974	0.0056167
Model 2	180(chr2:73174848-75629201)	0.93936	0.00625472
Model 2	1116(chr11:32277178-33958573)	0.939204	0.00311744
Model 2	674(chr6:61880512-63552727)	0.939082	0.00287301
Model 2	1650(chr20:56447959-58406536)	0.93908	0.00540467
Model 2	761(chr7:20124908-22507249)	0.938792	0.00339638
Model 2	1307(chr13:93586614-96087296)	0.93831	0.00461554
Model 2	893(chr8:70867979-72288775)	0.938286	0.00382241
Model 2	1645(chr20:44839056-47199957)	0.938215	0.00340784
Model 2	1064(chr10:87938363-89113662)	0.938106	0.00545048
Model 2	1096(chr11:1213644-3665191)	0.938077	0.00612994
Model 2	224(chr2:154005707-155391005)	0.938	0.00484266
Model 2	1083(chr10:120591693-122406856)	0.937721	0.00406371
Model 2	551(chr5:52134622-53702734)	0.937505	0.00362015
Model 2	491(chr4:141084662-143442775)	0.937301	0.00297745
Model 2	60(chr1:99800813-100826105)	0.936731	0.00454265
Model 2	731(chr6:154974120-156762545)	0.934885	0.00466473
Model 2	1609(chr19:46102697-47148853)	0.934671	0.00478542
Model 2	1516(chr17:55357542-57486793)	0.93458	0.00409951
Model 2	1536(chr18:8499006-11075734)	0.933593	0.00447044
Model 2	301(chr3:33255592-35282759)	0.933508	0.00421332
Model 2	982(chr9:94167810-96671667)	0.933501	0.00369528
Model 2	298(chr3:29142594-30717430)	0.932896	0.00400401
Model 2	605(chr5:142982126-144943239)	0.932746	0.00359113
Model 2	1189(chr12:11754846-12733375)	0.932447	0.00365177
Model 2	6(chr1:9365454-10805744)	0.932334	0.0297034
Model 2	913(chr8:107410817-108647971)	0.932122	0.00358109
Model 2	609(chr5:150561337-152866715)	0.930522	0.00349894
Model 2	223(chr2:152486782-154003158)	0.930143	0.00587061
Model 2	1179(chr12:149186-1080086)	0.929756	0.00497007
Model 2	430(chr4:38907664-40201594)	0.929127	0.00427349
Model 2	1023(chr10:16551767-18537013)	0.928374	0.00296201
Model 2	1564(chr18:60277715-61818422)	0.927724	0.00721769
Model 2	1207(chr12:46024786-47713678)	0.926986	0.00314498
Model 2	619(chr5:165643148-166847470)	0.926875	0.00404996
Model 2	834(chr7:147815485-149839887)	0.926553	0.00644454
Model 2	649(chr6:24852751-25684405)	0.926422	0.00418234
Model 2	291(chr3:20091348-21643613)	0.926255	0.00602935
Model 2	1646(chr20:47200222-49239082)	0.925888	0.00871676
Model 2	1403(chr15:56901916-58440445)	0.925704	0.00489
Model 2	881(chr8:50082735-53301716)	0.925452	0.00413104
Model 2	207(chr2:128034539-129473860)	0.924939	0.00349113
Model 2	1253(chr12:122008363-124976982)	0.924924	0.0080681
Model 2	1095(chr11:179562-1162517)	0.924921	0.00912668
Model 2	343(chr3:106983607-109521886)	0.924908	0.00402062
Model 2	1042(chr10:50841704-53615367)	0.92482	0.0038412
Model 2	160(chr2:44313803-46482485)	0.924698	0.00363956
Model 2	1688(chr22:29652278-31439650)	0.924324	0.00375257
Model 2	768(chr7:33556026-36211501)	0.923725	0.00364193
Model 2	1141(chr11:84381474-86618821)	0.923706	0.00318331
Model 2	1134(chr11:70926868-72285444)	0.922346	0.0044829
Model 2	1692(chr22:35531612-37570258)	0.921962	0.00418695
Model 2	1320(chr13:111232073-112247163)	0.921494	0.00703502
Model 2	554(chr5:56621102-57338620)	0.921473	0.00276836
Model 2	16(chr1:23920919-25516502)	0.921281	0.00446558
Model 2	802(chr7:97099739-98715034)	0.920995	0.00425685
Model 2	1509(chr17:43056905-45875506)	0.920992	0.00522866
Model 2	141(chr2:14335308-16277104)	0.920979	0.00311188
Model 2	51(chr1:84844495-86453409)	0.920946	0.00334157
Model 2	374(chr3:157312557-159477493)	0.920707	0.00292748
Model 2	339(chr3:99373762-100591848)	0.920161	0.00350235
Model 2	597(chr5:125785904-127343989)	0.91915	0.0449102
Model 2	1202(chr12:37857375-39226302)	0.91881	0.00482955
Model 2	1349(chr14:59448878-61680201)	0.918693	0.00765756
Model 2	317(chr3:60273192-62354964)	0.917983	0.00378195
Model 2	517(chr4:184930023-186908867)	0.917496	0.00414005
Model 2	1699(chr22:46470495-47595784)	0.91698	0.0268089
Model 2	27(chr1:44969590-46898789)	0.916917	0.0064324
Model 2	994(chr9:117019801-117921871)	0.91632	0.00354849
Model 2	127(chr1:240564110-241581986)	0.914497	0.0100358
Model 2	819(chr7:126519669-126867905)	0.914169	0.0526867
Model 2	1161(chr11:112459701-114254744)	0.913349	0.0033748
Model 2	41(chr1:66939404-68477194)	0.913324	0.00465232
Model 2	276(chr2:242150665-243082521)	0.913248	0.00657447
Model 2	1488(chr17:5741431-7316709)	0.91269	0.00347522
Model 2	709(chr6:118964623-119962927)	0.912585	0.00308671
Model 2	63(chr1:102899197-103785095)	0.912497	0.00943748
Model 2	177(chr2:68010206-69138958)	0.912434	0.0805294
Model 2	1622(chr20:7085280-8116504)	0.912319	0.076668
Model 2	669(chr6:52210827-53277786)	0.910205	0.0042624
Model 2	152(chr2:31550672-33363359)	0.909235	0.00493008
Model 2	622(chr5:169506844-171073263)	0.908923	0.00560459
Model 2	1174(chr11:128188928-130341525)	0.908501	0.00593923
Model 2	972(chr9:79471208-81078905)	0.907994	0.00371537
Model 2	1131(chr11:65898631-68005777)	0.907845	0.00768549
Model 2	31(chr1:49894177-51713423)	0.907233	0.00564038
Model 2	1370(chr14:94325812-95750857)	0.906704	0.0174087
Model 2	687(chr6:83127523-85209078)	0.906666	0.00508372
Model 2	1466(chr16:71054116-72934443)	0.90634	0.00951177
Model 2	762(chr7:22508611-23469560)	0.905406	0.00317198
Model 2	697(chr6:97842747-100629461)	0.905384	0.00374609
Model 2	1090(chr10:130844359-131740996)	0.903746	0.00321438
Model 2	410(chr4:10699514-12322014)	0.903458	0.0031746
Model 2	1070(chr10:96222131-97820777)	0.902187	0.0042269
Model 2	313(chr3:54081390-55348750)	0.90079	0.00511609
Model 2	309(chr3:46658033-47725335)	0.900337	0.00347522
